# Supplementary material for: Transcriptional trajectories of anther development provide candidates for engineering male fertility in sorghum
Source: Sci Rep. 2020 Jan 21;10:897. doi: 10.1038/s41598-020-57717-0 (PMC6972786; doi:10.1038/s41598-020-57717-0)
Supplement: Supplementary file 1 — Supplementary information [file 41598_2020_57717_MOESM1_ESM.xlsx]

## Sheet: Table S1
Transcriptional trajectories of anther development provide candidates for engineering male fertility in sorghum Namrata Dhaka, Kushagra Krishnan, Manu Kandpal, Ira Vashisht, Madan Pal, Manoj Kumar Sharma and Rita Sharma
Supplementary Table S1. Summary statistics of RNA sequencing data obtained from biological replicates of all three stages of anther development.
RNA-Seq library	Number of pre-processed reads	Read count after rRNA removal	Read count % after rRNA removal	Number of aligned reads	Percentage of aligned reads	Number of unaligned reads	Percentage of unaligned reads
A1-1	135890672	133373622	98.15	117253547	87.91	16120075	12.09
A1-2	141513378	138468152	97.85	121246890	87.56	17221262	12.44
A1-3	100378594	100091400	99.71	98254091	98.16	1837309	1.84
A2-1	149628642	145250888	97.07	128008197	88.13	17242691	11.87
A2-2	168192490	165301114	98.28	142067324	85.94	23233790	14.06
A2-3	74066676	73882094	99.75	72418137	98.02	1463957	1.98
A3-1	144018926	132527386	92.02	110112530	83.09	22414856	16.91
A3-2	76908224	76535872	99.52	74960985	97.94	1574887	2.06
A3-3	130151400	118604992	91.13	97174476	81.93	21430516	18.07
Total	1120749002	1084035520	96.72	961496177	88.7	122539343	11.3

## Sheet: Table S2
Supplementary Table S2. Pair-wise Spearman correlation coefficient (R) between biological replicates of each anther stage.
Anther stage	Pairwise Spearman correlation coefficient (R)			Mean R value
	Replicate 1 vs 2	Replicate 2 vs 3	Replicate 1 vs 3
A1	0.934123	0.954344	0.907294	0.93192
A2	0.933968	0.847041	0.940046	0.907018
A3	0.921932	0.880264	0.896604	0.8996
			Average	0.912846
Pairwise coeffficient of correlation between all comparisons. Biological replicates are highlighted in bold.
	A1_1	A1_2	A1_3	A2_1	A2_2	A2_3	A3_1	A3_2	A3_3
A1_1	1	0.927051	0.907294	0.960339	0.912351	0.926701	0.781308	0.720212	0.707845
A1_2	0.927051	1	0.954137	0.95167	0.972331	0.873996	0.761582	0.706599	0.70205
A1_3	0.907294	0.954137	1	0.920103	0.948062	0.899915	0.742298	0.736262	0.673808
A2_1	0.960339	0.95167	0.920103	1	0.933968	0.940046	0.771703	0.711008	0.700026
A2_2	0.912351	0.972331	0.948062	0.933968	1	0.847041	0.750859	0.678399	0.683327
A2_3	0.926701	0.873996	0.899915	0.940046	0.847041	1	0.743843	0.748762	0.675248
A3_1	0.781308	0.761582	0.742298	0.771703	0.750859	0.743843	1	0.921932	0.896604
A3_2	0.720212	0.706599	0.736262	0.711008	0.678399	0.748762	0.921932	1	0.880264
A3_3	0.707845	0.70205	0.673808	0.700026	0.683327	0.675248	0.896604	0.880264	1

## Sheet: Table S3a
Supplementary Table S3a. Key attributes of differentially expressed genes (DEGs) during sorghum anther development.
Gene ID	Average FPKM values			Characterized Rice Ortholog	Anther specific	Analysis of differentially expressed genes
	A1	A2	A3			Group	Arabidopsis ortholog ID	Arabidopsis gene	Rice ortholog ID	Rice gene	Rice hormone	Rice hormone gene	Rice gene function	Transcription factor	Pathway ID	Pathway category
Sobic.001G002400	0.0151	0.0226	26.0663	#N/A	-	Group6	AT2G04160.1	Subtilisin-like serine endopeptidase family protein	LOC_Os08g23740	OsSub55 - Putative Subtilisin homologue, expressed	#N/A	#N/A	-	-	29.5.1	protein.degradation.subtilases
Sobic.001G002800	0.0736	0.0785	1.1692	#N/A	-	Group6	AT5G60720.1	Protein of unknown function, DUF547	LOC_Os03g64230	expressed protein	#N/A	#N/A	-	-	35.2	not assigned.unknown
Sobic.001G004600	0.2312	0.1487	0.9861	#N/A	-	Group6	AT1G26540.1	Agenet domain-containing protein	LOC_Os11g19730	expressed protein	#N/A	#N/A	-	-	35.1.2	not assigned.no ontology.agenet domain-containing protein
Sobic.001G005200	3.6872	2.5843	8.9837	#N/A	-	Group6	AT4G22890.4	PGR5-LIKE A	LOC_Os03g64020	expressed protein	#N/A	#N/A	-	-	1.1.40	PS.lightreaction.cyclic electron flow-chlororespiration
Sobic.001G005300	7.6691	60.8947	1.6411	#N/A	-	Group3	AT5G51810	gibberellin 20 oxidase 2	LOC_Os03g63970	gibberellin 20 oxidase 1, putative, expressed	GAbiosynthesis	GA20ox1	Analysis of mRNA and the endogenous GAs reveal that biologically active GA level is increased by up-regulation of the OsGA20ox1 gene in B142 Within this mapped region, we identified the gene OsGA20ox1, which is related to gibberellin (GA) biosynthesis Consistent with the dwarf phenotype of gd1, expression of the gibberelic acid (GA) inactivation gene OsGA2ox3 is increased dramatically, accompanie…	-	17.5.1	hormone metabolism.ethylene.synthesis-degradation
Sobic.001G005400	0.0235	0	1.1098	#N/A	Anther specific	Group7	0	0	0	0	#N/A	#N/A	-	-	-	-
Sobic.001G005500	5.6011	9.9653	48.8137	#N/A	-	Group5	AT5G24490.1	30S ribosomal protein, putative	LOC_Os03g63950	plastid-specific 30S ribosomal protein 1, chloroplast precursor, putative, expressed	#N/A	#N/A	-	-	29.2.1.1.1.1.530	protein.synthesis.ribosomal protein.prokaryotic.chloroplast.30S subunit.S30A
Sobic.001G005700	0.252	0.0907	0.6363	#N/A	-	Group4	AT3G05020	acyl carrier protein 1	LOC_Os03g63930	acyl carrier protein, putative, expressed	#N/A	#N/A	-	-	11.1.12	lipid metabolism.FA synthesis and FA elongation.ACP protein
Sobic.001G005800	19.9559	16.175	5.54	#N/A	-	Group2	AT1G48050	Ku80 family protein	LOC_Os03g63920	KAP-2, putative, expressed	#N/A	#N/A	Suppression of OsKu80 results in defects in developmental growth and increased telomere length in rice (Oryza sativa L.). These results are discussed with the idea that OsKu80 plays a role in developmental growth and telomere length regulation in rice plants	-	30.8	signalling.misc
Sobic.001G006201	9.3419	12.3866	0.1446	#N/A	-	Group2	AT4G25300	2-oxoglutarate (2OG) and Fe(II)-dependent oxygenase superfamily protein	LOC_Os03g63900	1-aminocyclopropane-1-carboxylate oxidase 2, putative, expressed	#N/A	#N/A	-	-	17.5.1	hormone metabolism.ethylene.synthesis-degradation
Sobic.001G006800	15.4828	17.155	4.0127	#N/A	-	Group2	0	0	LOC_Os03g11480	expressed protein	#N/A	#N/A	-	-	-	-
Sobic.001G009200	2.4527	3.9598	0.5928	#N/A	-	Group2	AT1G07980	nuclear factor Y, subunit C10	LOC_Os03g63530	histone-like transcription factor and archaeal histone, putative, expressed	#N/A	#N/A	-	NF-YC	28.1.3	DNA.synthesis/chromatin structure.histone
Sobic.001G010600	58.0678	50.7293	21.21	#N/A	-	Group2	AT1G09760	U2 small nuclear ribonucleoprotein A	LOC_Os02g13990	U2 small nuclear ribonucleoprotein A, putative, expressed	#N/A	#N/A	-	-	27.1	RNA.processing
Sobic.001G011200	213.052	173.881	78.7454	#N/A	-	Group2	AT1G17880	basic transcription factor 3	LOC_Os03g63400	transcription factor BTF3, putative, expressed	#N/A	#N/A	-	-	27.3.50	RNA.regulation of transcription.General Transcription
Sobic.001G011400	212.874	242.901	40.3782	#N/A	-	Group2	AT1G01630	Sec14p-like phosphatidylinositol transfer family protein	LOC_Os03g63370	CRAL/TRIO domain containing protein, expressed	#N/A	#N/A	-	-	29.3.4.99	protein.targeting.secretory pathway.unspecified
Sobic.001G012200	7.8869	5.8162	1.6679	#N/A	-	Group2	AT1G13110	cytochrome P450, family 71 subfamily B, polypeptide 7	LOC_Os12g32850	cytochrome P450, putative, expressed	#N/A	#N/A	-	-	26.10	misc.cytochrome P450
Sobic.001G013701	792.141	2431.12	5671.02	#N/A	-	Group5	0	0	0	0	#N/A	#N/A	-	-	-	-
Sobic.001G015100	32.313	30.1541	8.0892	#N/A	-	Group2	AT2G43120	RmlC-like cupins superfamily protein	LOC_Os03g62790	pirin, putative, expressed	#N/A	#N/A	-	-	35.1	not assigned.no ontology
Sobic.001G016800	5.9246	3.1612	1.7834	#N/A	-	Group1	AT2G44580.1	zinc ion binding	LOC_Os05g02810	protein binding protein, putative, expressed	#N/A	#N/A	-	-	-	-
Sobic.001G018350	0.0907	1.0723	0	#N/A	Anther specific	Group7	0	0	LOC_Os03g61249	RD26, putative, expressed	#N/A	#N/A	-	NAC	35.2	not assigned.unknown
Sobic.001G019300	0.3696	0.4917	13.4499	#N/A	-	Group6	AT1G21680.1	DPP6 N-terminal domain-like protein	LOC_Os03g62370	WD40-like Beta Propeller Repeat family protein, expressed	#N/A	#N/A	-	-	35.1	not assigned.no ontology
Sobic.001G019500	0.7367	0.7718	3.1742	#N/A	-	Group6	AT1G77400.1	0	LOC_Os03g62330	expressed protein	#N/A	#N/A	-	-	-	-
Sobic.001G019700	0.0467	0.0928	0.9673	#N/A	-	Group6	AT1G71870.1	MATE efflux family protein	LOC_Os03g62270	MATE efflux family protein, putative, expressed	#N/A	#N/A	-	-	34.99	transport.misc
Sobic.001G022400	9.1611	10.3215	0.8163	#N/A	-	Group2	AT2G35460	Late embryogenesis abundant (LEA) hydroxyproline-rich glycoprotein family	LOC_Os03g62010	harpin-induced protein 1 domain containing protein, expressed	#N/A	#N/A	-	-	35.1	not assigned.no ontology
Sobic.001G022800	24.2222	25.3009	58.3872	#N/A	-	Group6	AT5G09810.1	actin 7	LOC_Os03g61970	actin, putative, expressed	#N/A	#N/A	-	-	31.1	cell.organisation
Sobic.001G023300	25.3662	14.164	74.869	#N/A	-	Group6	0	0	LOC_Os03g61900	expressed protein	#N/A	#N/A	-	-	-	-
Sobic.001G024100	0.8046	1.0411	19.0093	#N/A	Anther specific	Group6	AT3G06778.1	Chaperone DnaJ-domain superfamily protein	LOC_Os03g61550	heat shock protein DnaJ, putative, expressed	#N/A	#N/A	-	-	29.6	protein.folding
Sobic.001G024300	0	0.0643	35.5445	#N/A	Anther specific	Group4	AT5G62350	Plant invertase/pectin methylesterase inhibitor superfamily protein	LOC_Os03g61530	invertase/pectin methylesterase inhibitor family protein, putative, expressed	#N/A	#N/A	-	-	26.18	misc.invertase/pectin methylesterase inhibitor family protein
Sobic.001G024400	0.0156	0.0846	76.4076	#N/A	-	Group6	AT1G53840.1	pectin methylesterase 1	LOC_Os03g61510	pectinesterase inhibitor domain containing protein, expressed	#N/A	#N/A	-	-	26.18	misc.invertase/pectin methylesterase inhibitor family protein
Sobic.001G024900	0.0154	0	173.617	#N/A	Anther specific	Group5	0	0	LOC_Os03g61410	expressed protein	#N/A	#N/A	-	-	35.2	not assigned.unknown
Sobic.001G025500	450.069	423.575	58.2758	#N/A	-	Group2	AT1G56340	calreticulin 1a	LOC_Os03g61670	calreticulin precursor, putative, expressed	#N/A	#N/A	-	-	30.3	signalling.calcium
Sobic.001G025900	6.7309	3.7408	0.6244	#N/A	-	Group2	AT3G17030	Nucleic acid-binding proteins superfamily	LOC_Os03g61700	expressed protein	#N/A	#N/A	-	-	35.2	not assigned.unknown
Sobic.001G026000	90.7423	86.2859	19.3953	#N/A	-	Group2	AT3G06580	Mevalonate/galactokinase family protein	LOC_Os03g61710	GHMP kinases ATP-binding protein, putative, expressed	#N/A	#N/A	-	-	3.8.1	minor CHO metabolism.galactose.galactokinases
Sobic.001G026700	4.2653	4.7584	0.7095	#N/A	-	Group2	AT1G09460	Carbohydrate-binding X8 domain superfamily protein	LOC_Os03g61780	glucan endo-1,3-beta-glucosidase-related, putative, expressed	#N/A	#N/A	-	-	26.4	misc.beta 1,3 glucan hydrolases
Sobic.001G028000	11.8224	10.108	3.4816	#N/A	-	Group2	0	0	LOC_Os03g61240	expressed protein	#N/A	#N/A	-	-	35.2	not assigned.unknown
Sobic.001G028800	0.0856	0.3662	1.5126	#N/A	-	Group5	AT1G19530.1	0	LOC_Os03g61150	expressed protein	#N/A	#N/A	-	-	35.2	not assigned.unknown
Sobic.001G029100	0.406	0.389	2.4584	#N/A	-	Group6	AT5G51110.2	Transcriptional coactivator/pterin dehydratase	ChrSy	expressed protein	#N/A	#N/A	-	-	35.2	not assigned.unknown
Sobic.001G029300	0.8428	0.8818	30.075	#N/A	Anther specific	Group6	AT2G29690.1	anthranilate synthase 2	LOC_Os03g61120	anthranilate synthase component I-1, chloroplast precursor, putative, expressed	Auxinbiosynthesis	OsASA1	OASA1 is expressed in all tissues tested, but the amount of its mRNA was greater in panicles than in leaves and roots	-	13.1.6.5.1	amino acid metabolism.synthesis.aromatic aa.tryptophan.anthranilate synthase
Sobic.001G029600	0.5387	1.0235	5.0806	#N/A	-	Group5	AT3G47070.1	0	LOC_Os03g61090	expressed protein	#N/A	#N/A	-	-	35.2	not assigned.unknown
Sobic.001G029700	13.3266	11.0239	0.2796	#N/A	Anther specific	Group2	AT5G04110	DNA GYRASE B3	LOC_Os01g63354	ELM2 domain containing protein, putative, expressed	#N/A	#N/A	-	-	-	-
Sobic.001G029800	1.2301	0.908	0.0616	#N/A	-	Group2	AT3G03130	0	LOC_Os02g47130	expressed protein	#N/A	#N/A	-	-	35.2	not assigned.unknown
Sobic.001G030400	28.564	26.9492	6.2144	#N/A	-	Group2	AT5G59010	Protein kinase protein with tetratricopeptide repeat domain	LOC_Os03g61010	protein kinase family protein, putative, expressed	#N/A	#N/A	-	-	29.4.1.57	protein.postranslational modification.kinase.receptor like cytoplasmatic kinase VII
Sobic.001G030500	0.0656	0.0875	4.9706	#N/A	-	Group6	AT3G11340.1	UDP-Glycosyltransferase superfamily protein	LOC_Os03g60960	cytokinin-N-glucosyltransferase 1, putative, expressed	#N/A	#N/A	-	-	26.2	misc.UDP glucosyl and glucoronyl transferases
Sobic.001G030600	0.1662	0.2256	23.2623	#N/A	-	Group6	AT3G55700.1	UDP-Glycosyltransferase superfamily protein	LOC_Os03g60960	cytokinin-N-glucosyltransferase 1, putative, expressed	#N/A	#N/A	-	-	26.2	misc.UDP glucosyl and glucoronyl transferases
Sobic.001G030800	0.0963	1.2518	0	#N/A	Anther specific	Group7	0	0	LOC_Os03g61319	RD26, putative, expressed	#N/A	#N/A	-	NAC	-	-
Sobic.001G031300	5.0215	6.557	15.2067	#N/A	-	Group6	AT1G74850.1	plastid transcriptionally active 2	LOC_Os03g60910	PPR repeat domain containing protein, putative, expressed	#N/A	#N/A	OspTAC2 encodes a pentatricopeptide repeat protein and regulates rice chloroplast development. Sequence and transcription analyses showed that OspTAC2 encodes a putative chloroplast protein consisting of 10 pentratricopeptide repeat (PPR) domains and a C-terminal small MutS-related (SMR) domain Transmission electron microscopy revealed that the chloroplast of the osptac2 mutant lacks an organized…	-	35.1.5	not assigned.no ontology.pentatricopeptide (PPR) repeat-containing protein
Sobic.001G032000	0.1564	0.3253	4.6963	#N/A	-	Group6	AT2G37900.1	Major facilitator superfamily protein	LOC_Os03g60850	peptide transporter PTR2, putative, expressed	#N/A	#N/A	-	-	34.13	transport.peptides and oligopeptides
Sobic.001G032100	15.6556	33.7687	78.4841	#N/A	-	Group5	0	0	LOC_Os03g60840	BBTI13 - Bowman-Birk type bran trypsin inhibitor precursor, expressed	#N/A	#N/A	-	-	35.2	not assigned.unknown
Sobic.001G032900	0.3062	0.2702	5.3095	#N/A	-	Group6	AT5G02220.1	0	LOC_Os03g60760	expressed protein	#N/A	#N/A	-	-	35.2	not assigned.unknown
Sobic.001G034200	0.3132	0.2935	5.027	#N/A	Anther specific	Group6	AT2G37600.1	Ribosomal protein L36e family protein	LOC_Os01g62350	60S ribosomal protein L36-2, putative, expressed	#N/A	#N/A	-	-	-	-
Sobic.001G035500	8.5691	9.094	48.6029	#N/A	-	Group6	AT3G53540.1	0	LOC_Os03g60520	expressed protein	#N/A	#N/A	-	-	35.2	not assigned.unknown
Sobic.001G035600	17.1729	17.0076	184.948	#N/A	-	Group6	AT3G55120.1	Chalcone-flavanone isomerase family protein	LOC_Os03g60509	expressed protein	#N/A	#N/A	gh1 exhibited golden pigmentation in hulls and internodes once the panicles were exposed to light	-	16.8.2	secondary metabolism.flavonoids.chalcones
Sobic.001G036200	0.2904	0.2641	17.4067	#N/A	-	Group6	0	0	LOC_Os03g60470	glycine-rich protein A3, putative, expressed	#N/A	#N/A	-	-	35.2	not assigned.unknown
Sobic.001G036300	33.4599	35.0018	12.0495	#N/A	-	Group2	AT5G13520	peptidase M1 family protein	LOC_Os03g60460	aminopeptidase, putative, expressed	#N/A	#N/A	-	-	29.5	protein.degradation
Sobic.001G037400	1.0399	1.5549	8.8049	#N/A	-	Group6	AT1G67510.1	Leucine-rich repeat protein kinase family protein	LOC_Os12g13300	expressed protein	#N/A	#N/A	-	-	30.2.3	signalling.receptor kinases.leucine rich repeat III
Sobic.001G038300	42.271	45.624	12.1036	#N/A	-	Group2	AT2G40320	TRICHOME BIREFRINGENCE-LIKE 33	LOC_Os03g60340	leaf senescence related protein, putative, expressed	#N/A	#N/A	-	-	35.2	not assigned.unknown
Sobic.001G038500	0.4923	2.579	4.5133	#N/A	-	Group7	AT3G11900.1	aromatic and neutral transporter 1	LOC_Os03g60260	ANT1, putative, expressed	#N/A	#N/A	-	-	34.3	transport.amino acids
Sobic.001G041400	24.836	22.0156	11.0354	#N/A	-	Group2	AT2G47350	HIT zinc finger ;PAPA-1-like conserved region	LOC_Os03g59680	PAPA-1-like conserved region family protein, expressed	#N/A	#N/A	-	-	27.3.99	RNA.regulation of transcription.unclassified
Sobic.001G042100	0.2932	0.2036	2.5321	#N/A	Anther specific	Group6	0	0	LOC_Os12g01880	expressed protein	#N/A	#N/A	-	-	35.2	not assigned.unknown
Sobic.001G042400	0.1232	0.1475	6.0514	#N/A	-	Group6	0	0	LOC_Os05g08090	expressed protein	#N/A	#N/A	-	-	-	-
Sobic.001G044000	8.8278	14.6652	3.9744	#N/A	-	Group3	AT5G14280	DNA-binding storekeeper protein-related	LOC_Os05g23700	DNA-binding storekeeper protein-related, putative, expressed	#N/A	#N/A	-	-	-	-
Sobic.001G044800	1.6138	2.2302	88.4044	#N/A	-	Group6	AT3G57520.1	seed imbibition 2	LOC_Os07g10840	uncharacterized glycosyltransferase, putative, expressed	#N/A	#N/A	-	-	3.1.2.2	minor CHO metabolism.raffinose family.raffinose synthases.putative
Sobic.001G045000	14.7144	22.2512	92.9711	#N/A	-	Group6	AT5G19450.2	calcium-dependent protein kinase 19	LOC_Os03g59390	CAMK_CAMK_like.24 - CAMK includes calcium/calmodulin depedent protein kinases, expressed	#N/A	#N/A	-	-	29.4	protein.postranslational modification
Sobic.001G045600	0.6867	0.5219	7.3026	#N/A	-	Group6	AT2G41870.1	Remorin family protein	LOC_Os03g59360	remorin, putative, expressed	#N/A	#N/A	-	-	27.3.67	RNA.regulation of transcription.putative transcription regulator
Sobic.001G045900	0.0268	2.1788	0	#N/A	Anther specific	Group7	AT3G57510.1	Pectin lyase-like superfamily protein	LOC_Os07g10740	polygalacturonase, putative, expressed	#N/A	#N/A	-	-	10.6.3	cell wall.degradation.pectate lyases and polygalacturonases
Sobic.001G046400	28.9746	29.8296	0.8323	#N/A	-	Group2	AT3G08030	Protein of unknown function, DUF642	LOC_Os03g59300	expressed protein	#N/A	#N/A	-	-	35.2	not assigned.unknown
Sobic.001G046700	13.2359	11.1905	0.3129	#N/A	-	Group2	AT5G13710	sterol methyltransferase 1	LOC_Os03g59290	C-methyltransferase, putative, expressed	#N/A	#N/A	-	-	-	-
Sobic.001G046800	0.417	0.8487	0.131	#N/A	-	Group3	AT5G26330	Cupredoxin superfamily protein	LOC_Os03g59280	plastocyanin-like domain containing protein, putative, expressed	#N/A	#N/A	-	-	-	-
Sobic.001G048400	12.3125	12.3766	4.0876	#N/A	-	Group2	AT4G25650	ACD1-like	LOC_Os03g59110	pheophorbide a oxygenase, chloroplast precursor, putative, expressed	#N/A	#N/A	-	-	26.30	misc. other Ferredoxins and Rieske domain
Sobic.001G048766	2.3475	1.39	15.8844	#N/A	-	Group6	AT5G20090.1	Uncharacterised protein family (UPF0041)	LOC_Os09g20660	UPF0041 domain containing protein, putative, expressed	#N/A	#N/A	-	-	35.2	not assigned.unknown
Sobic.001G048900	0.1002	0.0796	0.9366	#N/A	-	Group6	AT4G38810.2	Calcium-binding EF-hand family protein	LOC_Os10g09850	EF hand family protein, putative, expressed	#N/A	#N/A	Rice gene Oryza sativa Drought Stress Response-1 (OsDSR-1) was one of the genes identified to be responsive to drought stress in the panicle of rice at booting and heading stages by both microarray and quantitative real-time PCR analyses Further analysis showed that external Ca2+ was required for the production of larger root systems, indicating that the promotion by OsDSR-1 of the LR development…	-	30.3	signalling.calcium
Sobic.001G049200	57.09	53.8062	10.3281	#N/A	-	Group2	AT1G55320	acyl-activating enzyme 18	LOC_Os03g59080	AMP-binding enzyme, putative, expressed	#N/A	#N/A	-	-	11.1.8	lipid metabolism.FA synthesis and FA elongation.acyl coa ligase
Sobic.001G049800	17.8388	14.9126	5.8442	#N/A	-	Group2	AT4G12750	Homeodomain-like transcriptional regulator	LOC_Os07g42750	DDT domain containing protein, putative, expressed	#N/A	#N/A	-	HB-other	-	-
Sobic.001G050300	1.2902	0.6324	30.7525	#N/A	-	Group6	AT2G44290.1	Bifunctional inhibitor/lipid-transfer protein/seed storage 2S albumin superfamily protein	LOC_Os03g58940	LTPL83 - Protease inhibitor/seed storage/LTP family protein precursor, putative, expressed	#N/A	#N/A	-	-	26.21	misc.protease inhibitor/seed storage/lipid transfer protein (LTP) family protein
Sobic.001G050900	9.6634	6.588	1.6103	#N/A	-	Group2	AT3G28480	Oxoglutarate/iron-dependent oxygenase	LOC_Os03g58890	oxidoreductase, putative, expressed	#N/A	#N/A	-	-	26.7	misc.oxidases - copper, flavone etc
Sobic.001G051100	13.8095	25.7033	3.1173	#N/A	Anther specific	Group2	0	0	LOC_Os03g58850	uncharacterized PE-PGRS family protein PE_PGRS3 precursor, putative, expressed	#N/A	#N/A	-	-	35.2	not assigned.unknown
Sobic.001G051500	18.9138	15.7469	8.2258	#N/A	-	Group2	AT3G18600	P-loop containing nucleoside triphosphate hydrolases superfamily protein	LOC_Os03g58810	DEAD-box ATP-dependent RNA helicase, putative, expressed	#N/A	#N/A	-	-	27.1.2	RNA.processing.RNA helicase
Sobic.001G051600	4.7717	3.0111	12.6552	#N/A	-	Group6	AT5G40010.1	AAA-ATPase 1	LOC_Os03g58790	ATPase, putative, expressed	#N/A	#N/A	-	-	29.5.9	protein.degradation.AAA type
Sobic.001G051800	0.7947	0.9439	52.2323	#N/A	-	Group6	0	0	LOC_Os03g58764	OsFBDUF18 - F-box and DUF domain containing protein, expressed	#N/A	#N/A	-	-	35.2	not assigned.unknown
Sobic.001G052200	0.7905	1.0044	2.5141	#N/A	-	Group6	AT1G69910.1	Protein kinase superfamily protein	LOC_Os03g58750	protein kinase domain containing protein, expressed	#N/A	#N/A	-	-	29.4.1.57	protein.postranslational modification.kinase.receptor like cytoplasmatic kinase VII
Sobic.001G052400	18.1177	15.4236	6.8338	#N/A	-	Group2	AT2G21440	RNA-binding (RRM/RBD/RNP motifs) family protein	LOC_Os03g58720	RNA recognition motif containing protein, putative, expressed	#N/A	#N/A	-	-	27.4	RNA.RNA binding
Sobic.001G053900	30.7032	29.3414	1.475	#N/A	-	Group2	AT2G39210	Major facilitator superfamily protein	LOC_Os03g58580	nodulin, putative, expressed	#N/A	#N/A	-	-	33.99	development.unspecified
Sobic.001G054300	4.9087	14.9085	0.1896	#N/A	Anther specific	Group2	AT3G57450	0	LOC_Os03g52410	expressed protein	#N/A	#N/A	-	-	35.2	not assigned.unknown
Sobic.001G054700	31.0541	29.1363	5.7536	#N/A	-	Group2	AT3G23090	TPX2 (targeting protein for Xklp2) protein family	LOC_Os03g58480	seed specific protein Bn15D14A, putative, expressed	#N/A	#N/A	-	-	35.2	not assigned.unknown
Sobic.001G055900	3.0959	3.2842	22.1732	#N/A	-	Group6	AT2G30580.1	DREB2A-interacting protein 2	LOC_Os03g58390	zinc finger, C3HC4 type domain containing protein, expressed	#N/A	#N/A	Overexpression of OsSIRP2 conferred salinity and osmotic stress tolerance in plants Heterogeneous overexpression of OsSIRP2 resulted in conferring tolerance against salinity and osmotic stress Overall, our findings suggest that OsSIRP2 may be associated with plant responses to abiotic stresses and act as a positive regulator of salt and osmotic stress tolerance The transcript levels of OsSIRP2 in…	-	29.5.11.4.2	protein.degradation.ubiquitin.E3.RING
Sobic.001G056100	1.2736	1.6922	327.895	#N/A	-	Group6	AT1G04240.1	AUX/IAA transcriptional regulator family protein	LOC_Os07g08460	OsIAA24 - Auxin-responsive Aux/IAA gene family member, expressed	Auxinsignaling	OsIAA24	-	-	27.3.40	RNA.regulation of transcription.Aux/IAA family
Sobic.001G056500	1.3099	0.5124	0.0844	#N/A	-	Group2	AT4G02610	Aldolase-type TIM barrel family protein	LOC_Os03g58300	indole-3-glycerol phosphate lyase, chloroplast precursor, putative, expressed	#N/A	#N/A	-	-	13.1.6.5.5	amino acid metabolism.synthesis.aromatic aa.tryptophan.tryptophan synthase
Sobic.001G057200	15.2361	14.3523	3.1807	#N/A	-	Group2	AT3G22960	Pyruvate kinase family protein	LOC_Os07g08340	pyruvate kinase, putative, expressed	#N/A	#N/A	0	-	4.2.14	glycolysis.plastid branch.pyruvate kinase (PK)
Sobic.001G057500	0.0677	0.1405	2.346	#N/A	-	Group6	0	0	LOC_Os03g58180	basic proline-rich protein precursor, putative, expressed	#N/A	#N/A	-	-	35.2	not assigned.unknown
Sobic.001G057600	0.9052	1.0313	48.6209	#N/A	-	Group6	AT3G22850.1	Aluminium induced protein with YGL and LRDR motifs	LOC_Os03g58170	stem-specific protein TSJT1, putative, expressed	#N/A	#N/A	-	-	17.2.3	hormone metabolism.auxin.induced-regulated-responsive-activated
Sobic.001G058300	0.0515	0.0679	6.2643	#N/A	-	Group6	AT3G22800.1	Leucine-rich repeat (LRR) family protein	LOC_Os03g58110	uncharacterized protein At4g06744 precursor, putative, expressed	#N/A	#N/A	-	-	10.5.3	cell wall.cell wall proteins.LRR
Sobic.001G059900	2.7131	2.2689	0.1429	#N/A	-	Group2	AT3G63240	DNAse I-like superfamily protein	LOC_Os03g57950	type I inositol-1,4,5-trisphosphate 5-phosphatase, putative, expressed	#N/A	#N/A	-	-	28.1	DNA.synthesis/chromatin structure
Sobic.001G061900	10.7037	8.3005	31.1002	#N/A	-	Group6	AT2G19440.1	O-Glycosyl hydrolases family 17 protein	LOC_Os03g57880	glucan endo-1,3-beta-glucosidase precursor, putative, expressed	#N/A	#N/A	-	-	26.4.1	misc.beta 1,3 glucan hydrolases.glucan endo-1,3-beta-glucosidase
Sobic.001G062200	0.0683	1.2292	0	#N/A	-	Group7	AT2G36320.1	A20/AN1-like zinc finger family protein	LOC_Os07g07350	zinc finger A20 and AN1 domain-containing stress-associated protein, putative, expressed	#N/A	#N/A	These results suggested that ZFP177 might play crucial but differential roles in plant responses to various abiotic stresses Through microarray analysis, it was found that four genes (ZFP177, ZFP181, ZFP176, ZFP173), two genes (ZFP181 and ZFP176) and one gene (ZFP157) were significantly induced by cold, drought and H(2)O(2) treatments, respectively Overexpression of ZFP177 in tobacco conferred to…	-	-	-
Sobic.001G062500	0.052	0.0642	0.7359	#N/A	-	Group6	AT3G43600.1	aldehyde oxidase 2	LOC_Os03g57690	aldehyde oxidase, putative, expressed	#N/A	#N/A	-	-	17.1.1	hormone metabolism.abscisic acid.synthesis-degradation
Sobic.001G062600	0.883	0.7017	0.1924	#N/A	-	Group2	AT3G43600	aldehyde oxidase 2	LOC_Os03g57690	aldehyde oxidase, putative, expressed	#N/A	#N/A	-	-	17.1.1	hormone metabolism.abscisic acid.synthesis-degradation
Sobic.001G062900	5.9187	5.2695	1.6819	#N/A	-	Group2	AT3G54720	Peptidase M28 family protein	LOC_Os03g57660	peptidase, putative, expressed	#N/A	#N/A	-	-	29.5	protein.degradation
Sobic.001G063300	0.6591	0.7011	13.7499	#N/A	Anther specific	Group6	AT5G04870.1	calcium dependent protein kinase 1	LOC_Os03g57510	CAMK_CAMK_like.23 - CAMK includes calcium/calmodulin depedent protein kinases, expressed	#N/A	#N/A	-	-	29.4	protein.postranslational modification
Sobic.001G064300	3.4805	3.9488	0.7567	#N/A	-	Group2	0	0	LOC_Os12g07440	expressed protein	#N/A	#N/A	-	-	-	-
Sobic.001G065800	5.0089	7.1196	17.5855	#N/A	-	Group5	AT1G17180.1	glutathione S-transferase TAU 25	LOC_Os09g20220	glutathione S-transferase, putative, expressed	#N/A	#N/A	-	-	26.9	misc.glutathione S transferases
Sobic.001G066000	0.7109	0.3345	12.4793	#N/A	-	Group6	AT1G53680.1	glutathione S-transferase TAU 28	LOC_Os09g20220	glutathione S-transferase, putative, expressed	#N/A	#N/A	-	-	26.9	misc.glutathione S transferases
Sobic.001G067500	0.257	0.2439	7.0769	#N/A	-	Group6	AT3G54950.1	patatin-like protein 6	LOC_Os03g57080	PLA IIIA/PLP7, putative, expressed	#N/A	#N/A	-	-	33.1	development.storage proteins
Sobic.001G067601	8.3096	8.5661	27.435	#N/A	-	Group6	AT2G31305.1	inhibitor-3	LOC_Os05g18774	protein phosphatase 1 regulatory subunit 11, putative, expressed	#N/A	#N/A	-	-	35.2	not assigned.unknown
Sobic.001G067700	0.9291	0.7794	22.5302	#N/A	-	Group6	AT1G56000.1	FAD/NAD(P)-binding oxidoreductase family protein	LOC_Os03g57070	amine oxidase-related, putative, expressed	#N/A	#N/A	-	-	-	-
Sobic.001G068600	0.0172	0	8.4749	#N/A	-	Group7	AT5G09520.1	hydroxyproline-rich glycoprotein family protein	LOC_Os03g56930	app1, putative, expressed	#N/A	#N/A	-	-	-	-
Sobic.001G068800	1363.84	2351.91	3.3365	#N/A	Anther specific	Group2	0	0	LOC_Os03g56890	expressed protein	#N/A	#N/A	-	-	35.2	not assigned.unknown
Sobic.001G069200	5.6255	6.0808	32.5818	#N/A	-	Group6	0	0	LOC_Os03g56860	expressed protein	#N/A	#N/A	-	-	35.2	not assigned.unknown
Sobic.001G070500	21.7337	33.9085	128.419	#N/A	-	Group5	AT1G31330.1	photosystem I subunit F	LOC_Os03g56670	photosystem I reaction center subunit III, chloroplast precursor, putative, expressed	#N/A	#N/A	-	-	1.1.2.2	PS.lightreaction.photosystem I.PSI polypeptide subunits
Sobic.001G071800	22.5208	21.2332	71.9358	#N/A	-	Group6	AT5G42740.1	Sugar isomerase (SIS) family protein	LOC_Os06g14510	glucose-6-phosphate isomerase, putative, expressed	#N/A	#N/A	-	-	4.1.3	glycolysis.cytosolic branch.glucose-6-phosphate isomerase
Sobic.001G072000	9.5384	6.9604	31.1771	#N/A	-	Group6	AT5G66760.1	succinate dehydrogenase 1-1	LOC_Os07g04240	succinate dehydrogenase flavoprotein subunit,mitochondrial precursor, putative, expressed	#N/A	#N/A	-	-	8.1.7	TCA / org transformation.TCA.succinate dehydrogenase
Sobic.001G074000	31.701	32.0561	1.0726	#N/A	-	Group2	AT5G65700	Leucine-rich receptor-like protein kinase family protein	LOC_Os03g56270	receptor protein kinase CLAVATA1 precursor, putative, expressed	#N/A	#N/A	-	-	30.2.11	signalling.receptor kinases.leucine rich repeat XI
Sobic.001G074100	5.6667	5.7904	1.1618	#N/A	-	Group2	AT3G49650	P-loop containing nucleoside triphosphate hydrolases superfamily protein	LOC_Os03g56260	kinesin motor domain containing protein, putative, expressed	#N/A	#N/A	-	-	31.1	cell.organisation
Sobic.001G075000	0.0718	0.0334	0.7691	#N/A	-	Group6	AT2G37710.1	receptor lectin kinase	LOC_Os07g03830	lectin-like receptor kinase, putative, expressed	#N/A	#N/A	-	-	26.16	misc.myrosinases-lectin-jacalin
Sobic.001G076100	0.3456	1.6506	0.8047	#N/A	-	Group3	AT1G10140	Uncharacterised conserved protein UCP031279	LOC_Os03g55980	expressed protein	#N/A	#N/A	-	-	35.2	not assigned.unknown
Sobic.001G076300	11.7307	61.6001	0.1939	#N/A	-	Group2	AT3G50770	calmodulin-like 41	LOC_Os03g55960	EF hand family protein, putative, expressed	#N/A	#N/A	-	-	30.3	signalling.calcium
Sobic.001G076700	4.697	4.173	1.4901	#N/A	-	Group2	AT2G23700	Protein of unknown function, DUF547	LOC_Os03g55890	ternary complex factor MIP1, putative, expressed	#N/A	#N/A	-	-	35.2	not assigned.unknown
Sobic.001G077000	30.568	34.0944	124.788	#N/A	-	Group6	AT3G50830.1	cold-regulated 413-plasma membrane 2	LOC_Os03g55850	cold acclimation protein WCOR413, putative, expressed	#N/A	#N/A	-	-	20.2.2	stress.abiotic.cold
Sobic.001G077500	24.4471	21.3737	4.4697	#N/A	-	Group2	AT3G18940	clast3-related	LOC_Os03g55784	tumor necrosis factor superfamily, member 5-induced protein 1, putative, expressed	#N/A	#N/A	-	-	-	-
Sobic.001G078200	33.6446	46.0256	157.544	#N/A	-	Group6	AT2G15890.1	maternal effect embryo arrest 14	LOC_Os03g55670	expressed protein	#N/A	#N/A	-	-	35.2	not assigned.unknown
Sobic.001G078600	12.7351	8.5752	0.6937	#N/A	-	Group2	AT2G45490	ataurora3	LOC_Os03g55620	CAMK_CAMK_like_Aur_like.2 - CAMK includes calcium/calmodulin depedent protein kinases, expressed	#N/A	#N/A	-	-	29.4	protein.postranslational modification
Sobic.001G078900	9.48	23.1026	49.8931	#N/A	-	Group5	AT1G13300.1	myb-like transcription factor family protein	LOC_Os03g55590	MYB family transcription factor, putative, expressed	#N/A	#N/A	-	G2-like	27.3.20	RNA.regulation of transcription.G2-like transcription factor family, GARP
Sobic.001G079600	4.6451	4.906	0.0867	#N/A	Anther specific	Group2	AT2G23060	Acyl-CoA N-acyltransferases (NAT) superfamily protein	LOC_Os03g55530	HLS, putative, expressed	#N/A	#N/A	-	-	26.24	misc.GCN5-related N-acetyltransferase
Sobic.001G079900	4.9329	5.1372	1.1658	#N/A	-	Group2	AT1G49890	Family of unknown function (DUF566)	LOC_Os03g55470	expressed protein	#N/A	#N/A	-	-	35.2	not assigned.unknown
Sobic.001G081100	37.4782	46.7358	6.0505	#N/A	-	Group2	AT5G67360	Subtilase family protein	LOC_Os03g55350	OsSub31 - Putative Subtilisin homologue, expressed	#N/A	#N/A	-	-	-	-
Sobic.001G081700	21.7879	17.0439	6.5067	#N/A	-	Group2	AT4G34290	SWIB/MDM2 domain superfamily protein	LOC_Os03g55310	SWIB/MDM2 domain containing protein, expressed	#N/A	#N/A	-	-	35.1	not assigned.no ontology
Sobic.001G081800	92.1633	94.6997	280.738	#N/A	-	Group6	AT2G39540.1	Gibberellin-regulated family protein	LOC_Os03g55290	GASR3 - Gibberellin-regulated GASA/GAST/Snakin family protein precursor, expressed	#N/A	#N/A	These results suggest that OsGASR1 and OsGASR2 were involved in cell division and might play diverse roles in differentation of panicles In the osgasr1 mutants, the second leaf blades were much longer than those of the segregating wild type due to an increase in cell length These results suggest that OsGASR1 plays important roles in seedling growth and ╬▒-amylase gene expression From a T-DNA-tagg…	-	17.6.3	hormone metabolism.gibberelin.induced-regulated-responsive-activated
Sobic.001G082200	50.1324	78.4187	0.0365	#N/A	-	Group2	AT4G37320	cytochrome P450, family 81, subfamily D, polypeptide 5	LOC_Os03g55240	cytochrome P450, putative, expressed	#N/A	#N/A	-	-	26.10	misc.cytochrome P450
Sobic.001G082300	0	0.0184	10.0448	#N/A	-	Group4	AT4G37320	cytochrome P450, family 81, subfamily D, polypeptide 5	LOC_Os03g55240	cytochrome P450, putative, expressed	#N/A	#N/A	-	-	26.10	misc.cytochrome P450
Sobic.001G082400	0.1973	0.1184	4.9312	#N/A	-	Group6	AT4G37320.1	cytochrome P450, family 81, subfamily D, polypeptide 5	LOC_Os03g55240	cytochrome P450, putative, expressed	#N/A	#N/A	-	-	26.10	misc.cytochrome P450
Sobic.001G082500	0.58	1.3661	0.0454	#N/A	-	Group2	AT2G23190	cytochrome P450, family 81, subfamily D, polypeptide 7	LOC_Os03g55240	cytochrome P450, putative, expressed	#N/A	#N/A	-	-	-	-
Sobic.001G082900	0.4124	0.2348	2.701	#N/A	-	Group6	AT1G13970.1	Protein of unknown function (DUF1336)	LOC_Os03g55180	DUF1336 domain containing protein, expressed	#N/A	#N/A	-	-	35.2	not assigned.unknown
Sobic.001G083300	3.4901	2.6866	0.2082	#N/A	Anther specific	Group2	AT1G69400	Transducin/WD40 repeat-like superfamily protein	LOC_Os03g55140	transducin family protein, putative, expressed	#N/A	#N/A	-	-	-	-
Sobic.001G083500	44.0274	34.7452	13.1769	#N/A	-	Group2	AT2G27035	early nodulin-like protein 20	LOC_Os03g55120	plastocyanin-like domain containing protein, putative, expressed	#N/A	#N/A	-	-	26.19	misc.plastocyanin-like
Sobic.001G083800	15.5625	18.703	4.3133	#N/A	-	Group2	AT5G15410	Cyclic nucleotide-regulated ion channel family protein	LOC_Os03g55100	cyclic nucleotide-gated ion channel 2, putative, expressed	#N/A	#N/A	-	-	34.22	transport.cyclic nucleotide or calcium regulated channels
Sobic.001G084166	0.8157	0.6591	3.6146	#N/A	-	Group6	0	0	0	0	#N/A	#N/A	-	-	-	-
Sobic.001G084500	0.2844	0.3246	1.2883	#N/A	-	Group6	AT3G02100.1	UDP-Glycosyltransferase superfamily protein	LOC_Os03g55020	UDP-glucoronosyl and UDP-glucosyl transferase domain containing protein, expressed	#N/A	#N/A	-	-	26.2	misc.UDP glucosyl and glucoronyl transferases
Sobic.001G084600	0.46	1.0467	3.2038	#N/A	-	Group5	AT3G02100.1	UDP-Glycosyltransferase superfamily protein	LOC_Os03g55030	UDP-glucoronosyl and UDP-glucosyl transferase domain containing protein, expressed	#N/A	#N/A	-	-	26.2	misc.UDP glucosyl and glucoronyl transferases
Sobic.001G085000	22.9126	13.3804	6.5281	#N/A	-	Group1	AT5G07980.1	dentin sialophosphoprotein-related	LOC_Os03g54970	expressed protein	#N/A	#N/A	-	-	35.1	not assigned.no ontology
Sobic.001G085200	4.8286	4.0241	0.352	#N/A	-	Group2	AT1G18650	plasmodesmata callose-binding protein 3	LOC_Os03g54910	X8 domain containing protein, expressed	#N/A	#N/A	-	-	26.4	misc.beta 1,3 glucan hydrolases
Sobic.001G087100	7.7951	11.6267	95.9336	#N/A	-	Group6	AT5G35840.1	phytochrome C	LOC_Os03g54084	phytochrome C, putative, expressed	#N/A	#N/A	Rice is a short-day plant, and we found that mutation in either phyB or phyC caused moderate early flowering under the long-day photoperiod, while monogenic phyA mutation had little effect on the flowering time The phyA mutation, however, in combination with phyB or phyC mutation caused dramatic early flowering ACO1 expression was controlled mainly by phyA and phyB, and a histochemical analysis s…	-	30.11	signalling.light
Sobic.001G087400	1.6604	3.6379	69.5373	#N/A	-	Group6	AT4G16380.1	Heavy metal transport/detoxification superfamily protein	LOC_Os03g54050	anther-specific proline-rich protein APG precursor, putative, expressed	#N/A	#N/A	-	-	35.2	not assigned.unknown
Sobic.001G087700	7.9294	9.0153	0.9051	#N/A	-	Group2	AT4G16370	oligopeptide transporter	LOC_Os03g54000	oligopeptide transporter, putative, expressed	#N/A	#N/A	Histochemical activity of beta-glucuronidase in transgenic rice plants containing the promoter of OsTZF1 fused with beta-glucuronidase was observed in callus, coleoptile, young leaf, and panicle tissues Promoter GUS analysis revealed that OsOPT7 expresses in root tips, root vascular tissue and shoots as well as during seed development Furthermore OsOPT7 did not complement the growth of yeast fet3…	-	34.13	transport.peptides and oligopeptides
Sobic.001G088000	3.8533	3.0386	0.2406	#N/A	-	Group2	AT4G17240	0	LOC_Os03g53970	expressed protein	#N/A	#N/A	-	-	35.2	not assigned.unknown
Sobic.001G088200	507.259	892.646	53.9866	#N/A	-	Group2	AT5G22020	Calcium-dependent phosphotriesterase superfamily protein	LOC_Os03g53950	strictosidine synthase, putative, expressed	#N/A	#N/A	-	-	16.4.1	secondary metabolism.N misc.alkaloid-like
Sobic.001G088400	11.1525	9.61	0.4085	#N/A	-	Group2	AT3G44050	P-loop containing nucleoside triphosphate hydrolases superfamily protein	LOC_Os03g53920	kinesin motor domain containing protein, putative, expressed	#N/A	#N/A	-	-	31.1	cell.organisation
Sobic.001G089300	0.04	0.0301	279.145	#N/A	Anther specific	Group6	AT5G04885.1	Glycosyl hydrolase family protein	LOC_Os03g53790	periplasmic beta-glucosidase precursor, putative, expressed	#N/A	#N/A	-	-	10.6.1	cell wall.degradation.cellulases and beta -1,4-glucanases
Sobic.001G089400	0.0591	0.0578	4.1182	#N/A	-	Group6	AT2G38290.1	ammonium transporter 2	LOC_Os01g65000	ammonium transporter protein, putative, expressed	#N/A	#N/A	-	-	34.5	transport.ammonium
Sobic.001G089500	32.8548	39.2205	14.2469	#N/A	-	Group2	AT5G32450	RNA binding (RRM/RBD/RNP motifs) family protein	LOC_Os03g53770	RNA recognition motif containing protein, putative, expressed	#N/A	#N/A	-	-	27.4	RNA.RNA binding
Sobic.001G089600	21.5836	17.0158	6.5574	#N/A	-	Group2	AT5G04895	DEA(D/H)-box RNA helicase family protein	LOC_Os03g53760	ATP-dependent RNA helicase DHX36, putative, expressed	#N/A	#N/A	-	-	28.1	DNA.synthesis/chromatin structure
Sobic.001G090600	1.1901	0.7807	6.4595	#N/A	-	Group6	AT2G31900.1	myosin-like protein XIF	LOC_Os03g53660	Myosin head domain containing protein, expressed	#N/A	#N/A	-	-	31.1	cell.organisation
Sobic.001G091500	4.5596	6.899	0.1509	#N/A	-	Group2	AT1G05440	C-8 sterol isomerases	LOC_Os03g53580	expressed protein	#N/A	#N/A	-	-	35.2	not assigned.unknown
Sobic.001G093000	36.6156	29.6505	5.2655	#N/A	-	Group2	AT4G29250	HXXXD-type acyl-transferase family protein	LOC_Os03g53360	transferase family protein, putative, expressed	#N/A	#N/A	-	-	35.1	not assigned.no ontology
Sobic.001G093100	0.1807	0.0789	104.601	#N/A	Anther specific	Group6	AT2G15490.3	UDP-glycosyltransferase 73B4	LOC_Os03g59350	anthocyanin 3-O-beta-glucosyltransferase, putative, expressed	#N/A	#N/A	-	-	26.2	misc.UDP glucosyl and glucoronyl transferases
Sobic.001G093600	1.0478	2.4728	9.938	#N/A	-	Group5	0	0	0	0	#N/A	#N/A	-	-	-	-
Sobic.001G094300	32.3056	18.4544	8.0429	#N/A	-	Group1	AT4G14680.1	Pseudouridine synthase/archaeosine transglycosylase-like family protein	LOC_Os03g53230	bifunctional 3-phosphoadenosine 5-phosphosulfate synthetase, putative, expressed	#N/A	#N/A	-	-	14.1	S-assimilation.ATPS
Sobic.001G094800	7.5777	8.0067	119.379	#N/A	-	Group6	AT3G04730.1	indoleacetic acid-induced protein 16	LOC_Os03g53150	OsIAA13 - Auxin-responsive Aux/IAA gene family member, expressed	Auxinsignaling	OsIAA13	Earlier, we reported the isolation of OsiIAA1 cDNA, first monocot member of Aux/IAA gene family from rice Extending this work further, we have isolated the OsiIAA1 gene from rice localized on chromosome 3 The increased accumulation of OsiIAA1 transcript in auxin-treated rice coleoptiles even in the presence of a protein synthesis inhibitor, cycloheximide, suggested that OsiIAA1 is a primary auxin…	-	27.3.40	RNA.regulation of transcription.Aux/IAA family
Sobic.001G095300	1.449	2.5485	5.6322	#N/A	-	Group5	AT1G55190.1	PRA1 (Prenylated rab acceptor) family protein	LOC_Os03g53070	prenylated rab acceptor, putative, expressed	#N/A	#N/A	-	-	30.5	signalling.G-proteins
Sobic.001G095700	8.3425	4.4913	0.531	#N/A	-	Group2	AT5G43650	basic helix-loop-helix (bHLH) DNA-binding superfamily protein	LOC_Os03g53020	helix-loop-helix DNA-binding domain containing protein, expressed	#N/A	#N/A	Here, we report the results of a study using a functional genomics approach that identified a rice basic helix-loop-helix domain gene, OsbHLH148, that conferred drought tolerance as a component of the jasmonate signaling module in rice OsbHLH148 transcript levels were rapidly increased by treatment with methyl jasmonate (MeJA) or abscisic acid, and abiotic stresses including dehydration, high sal…	bHLH	27.3.6	RNA.regulation of transcription.bHLH,Basic Helix-Loop-Helix family
Sobic.001G096900	10.8715	13.5861	0.9372	#N/A	-	Group2	AT5G66560	Phototropic-responsive NPH3 family protein	LOC_Os03g52880	BTBN9 - Bric-a-Brac, Tramtrack, Broad Complex BTB domain with non-phototropic hypocotyl 3 NPH3 and coiled-coil domains, expressed	#N/A	#N/A	-	-	30.11	signalling.light
Sobic.001G098500	93.4901	145.887	660.549	#N/A	-	Group6	AT5G10860.1	Cystathionine beta-synthase (CBS) family protein	LOC_Os03g52690	CBS domain containing membrane protein, putative, expressed	#N/A	#N/A	Transgenic tobacco plants overexpressing OsCBSX4 exhibited improved tolerance toward salinity, heavy metal, and oxidative stress OsCBSX4 overexpressing transgenic plants exhibit higher abiotic stress tolerance than WT plants suggesting its role in abiotic stress tolerance in plants	-	35.1	not assigned.no ontology
Sobic.001G098600	6.9196	9.766	54.4384	#N/A	-	Group6	AT5G05250.1	0	LOC_Os03g52680	expressed protein	#N/A	#N/A	-	-	35.2	not assigned.unknown
Sobic.001G098700	5.1556	5.5406	40.8859	#N/A	-	Group6	AT2G22475.1	GRAM domain family protein	LOC_Os03g52670	GRAM domain containing protein, expressed	#N/A	#N/A	-	-	17.1.3	hormone metabolism.abscisic acid.induced-regulated-responsive-activated
Sobic.001G099700	0.2315	5.1455	0.3897	OsINV4	Anther specific	Group3	AT3G52600	cell wall invertase 2	LOC_Os04g33720	glycosyl hydrolases, putative, expressed	#N/A	#N/A	The down-regulation of OSINV4 expression in the tapetum at YM may cause a disruption in hexose production and starch formation in the pollen grains In a cold-tolerant cultivar, OSINV4 expression was not reduced by cold; sucrose did not accumulate in the anthers and starch formation in the pollen grains was not affected Perturbed carbohydrate metabolism, which is particularly triggered by represse…	-	2.2.1.3.2	major CHO metabolism.degradation.sucrose.invertases.cell wall
Sobic.001G101700	6.4886	4.9018	0.2177	#N/A	-	Group2	AT5G28640	SSXT family protein	LOC_Os03g52320	GRF-interacting factor 1, putative, expressed	#N/A	#N/A	>> Expression analysis revealed thatMKB3is predominantly expressed on the epidermis of leaf primordia, which is different from the case ofAN3A protein movement assay demonstrated that MKB3 moves from anMKB3-expressing domain to a non-expressing domain, which is required for normal leaf development	-	35.1.40	not assigned.no ontology.glycine rich proteins
Sobic.001G101900	1.3809	1.6403	4.9516	#N/A	-	Group6	AT5G66590.1	CAP (Cysteine-rich secretory proteins, Antigen 5, and Pathogenesis-related 1 protein) superfamily protein	LOC_Os01g28500	SCP-like extracellular protein, expressed	#N/A	#N/A	-	-	20.1	stress.biotic
Sobic.001G102100	0	0.274	7.2628	#N/A	-	Group4	AT1G76610	Protein of unknown function, DUF617	LOC_Os03g52290	DUF617 domain containing protein, expressed	#N/A	#N/A	-	-	35.2	not assigned.unknown
Sobic.001G102300	0.092	0.1867	13.8065	#N/A	-	Group6	AT2G23760.2	BEL1-like homeodomain 4	LOC_Os03g52239	homeobox domain containing protein, expressed	#N/A	#N/A	-	TALE	27.3.22	RNA.regulation of transcription.HB,Homeobox transcription factor family
Sobic.001G103100	1.3399	1.1913	9.5209	#N/A	-	Group6	AT5G11730.1	Core-2/I-branching beta-1,6-N-acetylglucosaminyltransferase family protein	LOC_Os03g52120	DNA binding protein, putative, expressed	#N/A	#N/A	-	-	35.2	not assigned.unknown
Sobic.001G103200	3.9825	3.3117	15.3522	#N/A	-	Group6	AT5G11730.1	Core-2/I-branching beta-1,6-N-acetylglucosaminyltransferase family protein	LOC_Os03g52120	DNA binding protein, putative, expressed	#N/A	#N/A	-	-	35.2	not assigned.unknown
Sobic.001G103300	41.2114	37.7857	11.8063	#N/A	-	Group2	AT1G10130	endoplasmic reticulum-type calcium-transporting ATPase 3	LOC_Os03g52090	calcium-transporting ATPase 3, endoplasmic reticulum-type, putative, expressed	#N/A	#N/A	-	-	30.3	signalling.calcium
Sobic.001G103500	11.6361	22.1578	6.8953	#N/A	Anther specific	Group3	AT5G13210	Uncharacterised conserved protein UCP015417, vWA	LOC_Os09g32370	gp176, putative, expressed	#N/A	#N/A	-	-	35.2	not assigned.unknown
Sobic.001G103600	11.0789	19.0439	4.3904	#N/A	Anther specific	Group3	AT5G43400	Uncharacterised conserved protein UCP015417, vWA	LOC_Os09g32360	gp176, putative, expressed	#N/A	#N/A	-	-	35.2	not assigned.unknown
Sobic.001G104500	9.3828	8.455	1.4533	#N/A	-	Group2	AT2G22840	growth-regulating factor 1	LOC_Os03g51970	growth-regulating factor, putative, expressed	#N/A	#N/A	The upregulation of OsGRF6 results in the coordinated activation of several immediate downstream biological clades, including auxin (IAA) biosynthesis, auxin response factors, and branch and spikelet development-related transcription factors	GRF	27.3.50	RNA.regulation of transcription.General Transcription
Sobic.001G104600	0.6633	0.4683	5.3234	#N/A	-	Group6	AT5G65840.1	Thioredoxin superfamily protein	LOC_Os03g51960	expressed protein	#N/A	#N/A	-	-	35.2	not assigned.unknown
Sobic.001G105000	22.6276	9.7123	1.1367	#N/A	-	Group2	AT1G68920	basic helix-loop-helix (bHLH) DNA-binding superfamily protein	LOC_Os03g51910	basic helix-loop-helix protein, putative, expressed	#N/A	#N/A	-	bHLH	27.3.6	RNA.regulation of transcription.bHLH,Basic Helix-Loop-Helix family
Sobic.001G105800	2.4604	1.6928	0.1673	#N/A	-	Group2	AT1G33530	F-box family protein	LOC_Os03g51760	OsFBX109 - F-box domain containing protein, expressed	#N/A	#N/A	-	-	35.2	not assigned.unknown
Sobic.001G106500	2.5826	1.7829	0.0815	#N/A	-	Group2	AT4G37810	0	LOC_Os03g51660	expressed protein	#N/A	#N/A	TAC3 is preferentially expressed in the tiller base In conclusion, there is a diverse genetic basis for tiller angle between the two subpopulations, and it is the novel gene TAC3 together with TAC1, D2, and other newly identified genes in this study that controls tiller angle in rice cultivars	-	35.2	not assigned.unknown
Sobic.001G106800	0.5554	0.4777	5.407	#N/A	Anther specific	Group6	AT1G58520.1	lipases;hydrolases, acting on ester bonds	LOC_Os03g51620	DUF221 domain containing protein, expressed	#N/A	#N/A	-	-	20.2.3	stress.abiotic.drought/salt
Sobic.001G107100	311.338	220.091	66.7716	#N/A	-	Group2	AT4G14960	Tubulin/FtsZ family protein	LOC_Os03g51600	tubulin/FtsZ domain containing protein, putative, expressed	#N/A	#N/A	-	-	31.1	cell.organisation
Sobic.001G107200	303.334	238.254	80.7622	#N/A	-	Group2	AT4G14960	Tubulin/FtsZ family protein	LOC_Os11g14220	tubulin/FtsZ domain containing protein, putative, expressed	#N/A	#N/A	Our analysis of the Tid1-1 mutant revealed that the dynamics of microtubules affects not only anisotropic growth in both dicots and monocots, but also meristematic activity and gross plant morphology Here, we report a dominant mutant, Twisted dwarf 1-1 (Tid1-1), showing dwarfism and twisted growth in rice Tid1-1 exhibit right helical growth of the leaves and stem and shortening of the roots These…	-	31.1	cell.organisation
Sobic.001G107300	15.1501	18.1121	6.0943	#N/A	-	Group2	AT3G49660	Transducin/WD40 repeat-like superfamily protein	LOC_Os03g51550	WD repeat-containing protein 5, putative, expressed	#N/A	#N/A	Plants in which OsWDR5a or OsTrx1 expression was decreased by RNA interference produced fewer secondary branches and less grain, and exhibited a delayed heading date under long-day and short-day conditions, whereas loss of OsWDR5a function resulted in embryo lethality >> OsWDR5a binds to Early heading date 1 (Ehd1) to regulate its H3K4me3 and expression levels	-	35.1	not assigned.no ontology
Sobic.001G107400	8.3566	3.9177	10.6481	#N/A	-	Group4	AT4G37850	basic helix-loop-helix (bHLH) DNA-binding superfamily protein	LOC_Os03g51580	helix-loop-helix DNA-binding domain containing protein, expressed	#N/A	#N/A	-	bHLH	27.3.6	RNA.regulation of transcription.bHLH,Basic Helix-Loop-Helix family
Sobic.001G108100	859.867	636.441	13.2781	#N/A	-	Group2	0	0	LOC_Os03g51470	expressed protein	#N/A	#N/A	-	-	35.2	not assigned.unknown
Sobic.001G108350	2.0877	1.4573	0.4767	#N/A	-	Group2	0	0	0	0	#N/A	#N/A	-	-	-	-
Sobic.001G108400	10.2782	9.0323	2.172	#N/A	-	Group2	AT2G16250	Leucine-rich repeat protein kinase family protein	LOC_Os03g51440	LRR receptor-like protein kinase, putative, expressed	#N/A	#N/A	-	-	29.4.1.57	protein.postranslational modification.kinase.receptor like cytoplasmatic kinase VII
Sobic.001G108600	58.514	87.3738	25.4197	#N/A	-	Group2	AT1G75170	Sec14p-like phosphatidylinositol transfer family protein	LOC_Os03g51430	SEC14 cytosolic factor family protein, putative, expressed	#N/A	#N/A	-	-	29.3.4.99	protein.targeting.secretory pathway.unspecified
Sobic.001G109000	0.2197	0.0869	11.3471	#N/A	-	Group6	AT5G66780.1	0	LOC_Os03g51350	expressed protein	#N/A	#N/A	-	-	35.2	not assigned.unknown
Sobic.001G109700	13.1299	10.2316	2.6775	#N/A	-	Group2	AT5G66750	chromatin remodeling 1	LOC_Os09g27060	SNF2 family N-terminal domain containing protein, expressed	#N/A	#N/A	-	-	27.3.44	RNA.regulation of transcription.Chromatin Remodeling Factors
Sobic.001G109900	0.0159	0	11.7723	#N/A	Anther specific	Group5	AT5G21050.1	0	LOC_Os03g51210	expressed protein	#N/A	#N/A	-	-	35.2	not assigned.unknown
Sobic.001G110600	42.4903	47.3132	16.8026	#N/A	-	Group2	AT1G64790	ILITYHIA	LOC_Os03g51140	HEAT repeat family protein, putative, expressed	#N/A	#N/A	-	-	29.2	protein.synthesis
Sobic.001G111366	19.0076	18.3893	87.6408	#N/A	-	Group6	AT2G18790.1	phytochrome B	LOC_Os03g51030	phytochrome A, putative, expressed	#N/A	#N/A	ACO1 expression was controlled mainly by phyA and phyB, and a histochemical analysis showed that ACO1 expression was localized to the basal parts of leaf sheaths of phyAphyBphyC seedlings, similar to mature wild-type plants at the heading stage, when internode elongation was greatly promoted Rice is a short-day plant, and we found that mutation in either phyB or phyC caused moderate early floweri…	-	-	-
Sobic.001G111700	0.7392	0.7078	16.1472	#N/A	-	Group6	AT1G73480.1	alpha/beta-Hydrolases superfamily protein	LOC_Os03g51010	hydrolase, alpha/beta fold family domain containing protein, expressed	#N/A	#N/A	-	-	35.1	not assigned.no ontology
Sobic.001G113200	40.5405	56.4365	199.8	#N/A	-	Group6	AT2G01830.2	CHASE domain containing histidine kinase protein	LOC_Os03g50860	histidine kinase, putative, expressed	CKsignaling	OsHK4	-	-	17.4.2	hormone metabolism.cytokinin.signal transduction
Sobic.001G115100	1.5172	126.152	70.592	#N/A	-	Group7	0	0	LOC_Os03g50570	expressed protein	#N/A	#N/A	-	-	35.2	not assigned.unknown
Sobic.001G115300	17.3991	12.8135	3.3447	#N/A	-	Group2	AT4G17720	RNA-binding (RRM/RBD/RNP motifs) family protein	LOC_Os03g50560	RNA recognition motif containing protein, putative, expressed	#N/A	#N/A	-	-	27.4	RNA.RNA binding
Sobic.001G116900	2.5034	2.7393	0.6198	#N/A	-	Group2	AT4G37110	Zinc-finger domain of monoamine-oxidase A repressor R1	LOC_Os03g50420	expressed protein	#N/A	#N/A	-	-	35.2	not assigned.unknown
Sobic.001G117100	0.0683	0.1349	0.9587	#N/A	-	Group5	0	0	0	0	#N/A	#N/A	-	-	-	-
Sobic.001G118300	2.5366	4.5943	34.8341	#N/A	-	Group6	AT4G39670.1	Glycolipid transfer protein (GLTP) family protein	LOC_Os03g50280	GLTP domain containing protein, putative, expressed	#N/A	#N/A	-	-	35.2	not assigned.unknown
Sobic.001G118900	0.9944	0.8789	20.7919	#N/A	-	Group6	AT1G13340.1	Regulator of Vps4 activity in the MVB pathway protein	LOC_Os03g50210	DUF292 domain containing protein, expressed	#N/A	#N/A	-	-	35.2	not assigned.unknown
Sobic.001G119000	50.0551	64.6108	22.8124	#N/A	-	Group2	AT2G02850	plantacyanin	LOC_Os03g50160	plastocyanin-like domain containing protein, putative, expressed	#N/A	#N/A	-	-	26.19	misc.plastocyanin-like
Sobic.001G119100	81.6594	125.551	3.8148	#N/A	-	Group2	AT2G02850	plantacyanin	LOC_Os03g50160	plastocyanin-like domain containing protein, putative, expressed	#N/A	#N/A	-	-	26.19	misc.plastocyanin-like
Sobic.001G119600	10.3515	7.8026	2.4355	#N/A	-	Group2	AT1G70650	Ran BP2/NZF zinc finger-like superfamily protein	LOC_Os03g50120	zinc finger family protein, putative, expressed	#N/A	#N/A	-	-	30.5	signalling.G-proteins
Sobic.001G120200	1.5007	1.8075	10.6271	#N/A	-	Group6	AT1G64840.1	Protein of unknown function (DUF295)	LOC_Os03g50050	OsFBDUF16 - F-box and DUF domain containing protein, expressed	#N/A	#N/A	-	-	35.2	not assigned.unknown
Sobic.001G121100	4.7566	2.9226	16.9472	#N/A	-	Group6	0	0	LOC_Os03g49940	integral membrane protein, putative, expressed	#N/A	#N/A	-	-	35.2	not assigned.unknown
Sobic.001G122766	0	0	2.9339	#N/A	Anther specific	Group6	0	0	0	0	#N/A	#N/A	-	-	-	-
Sobic.001G122900	1.5028	0.8115	3.8501	#N/A	-	Group4	0	0	LOC_Os03g49630	expressed protein	#N/A	#N/A	-	-	35.2	not assigned.unknown
Sobic.001G123700	0.1173	2.2285	0.1113	#N/A	Anther specific	Group3	0	0	LOC_Os03g49560	expressed protein	#N/A	#N/A	-	-	35.2	not assigned.unknown
Sobic.001G124100	15.1843	14.282	33.5133	#N/A	-	Group6	AT1G60890.1	Phosphatidylinositol-4-phosphate 5-kinase family protein	LOC_Os03g49510	phosphatidylinositol-4-phosphate 5-kinase, putative, expressed	#N/A	#N/A	oral development in antisense plants, as well as leaf emergence measurement indicating delayed leaf development under OsPIPK1 deficiency, a common phenotype observed with earlier flowering RT-PCR analysis indicated that OsPIPK1 was expressed almost constitutively in roots, shoots, stems, leaves and flowers, and upregulated following treatment with plant hormones or application of various stresses…	-	-	-
Sobic.001G124900	0.0321	0.1932	5.7613	#N/A	Anther specific	Group5	0	0	0	0	#N/A	#N/A	-	-	-	-
Sobic.001G125000	10.9296	39.8994	164.279	#N/A	-	Group5	AT2G32150.1	Haloacid dehalogenase-like hydrolase (HAD) superfamily protein	LOC_Os03g49440	phosphatase, putative, expressed	#N/A	#N/A	-	-	35.1	not assigned.no ontology
Sobic.001G125800	12.5013	12.4704	39.3273	#N/A	-	Group6	AT3G22400.1	PLAT/LH2 domain-containing lipoxygenase family protein	LOC_Os03g49380	lipoxygenase, putative, expressed	#N/A	#N/A	OsLOX1 transcripts were detected at low abundance in immature seeds and newly germinated seedlings, but accumulate rapidly and transiently in response to wounding or brown planthopper (BPH) attack, reaching a peak 3 h after wounding and 6 h after insect feeding In all of the antisense lines and more than half of the sense lines the expression levels of OsLOX1, the levels of enzyme activity, and t…	-	17.7.1.2	hormone metabolism.jasmonate.synthesis-degradation.lipoxygenase
Sobic.001G125900	60.7578	37.0577	4.9368	#N/A	-	Group2	AT3G22400	PLAT/LH2 domain-containing lipoxygenase family protein	LOC_Os03g52860	lipoxygenase, putative, expressed	#N/A	#N/A	A full-length cDNA of rice lipoxygenase L-2 was cloned from 3-day old seedlings The enzyme had the same properties as the L-2 enzyme that was isolated from seedlings, but differed from the lipoxygenase L-3 isolated from mature plants	-	17.7.1.2	hormone metabolism.jasmonate.synthesis-degradation.lipoxygenase
Sobic.001G126100	6.0337	8.1335	33.1945	#N/A	-	Group6	AT1G55000.2	peptidoglycan-binding LysM domain-containing protein	LOC_Os03g49250	OsFBO16 - F-box and other domain containing protein, expressed	#N/A	#N/A	-	-	29.5.11.4.3.2	protein.degradation.ubiquitin.E3.SCF.FBOX
Sobic.001G126300	16.2076	22.8581	7.0637	#N/A	-	Group2	AT3G57610	adenylosuccinate synthase	LOC_Os03g49220	adenylosuccinate synthetase, chloroplast precursor, putative, expressed	#N/A	#N/A	-	-	23.1.2.20	nucleotide metabolism.synthesis.purine.adenylosuccinate synthase
Sobic.001G126600	67.8056	48.6564	26.7679	#N/A	-	Group2	AT5G14520	pescadillo-related	LOC_Os03g49210	BRCA1 C Terminus domain containing protein, expressed	#N/A	#N/A	-	-	33.99	development.unspecified
Sobic.001G126900	0.2953	0.2678	146.525	#N/A	-	Group6	AT3G01570.1	Oleosin family protein	LOC_Os03g49190	oleosin, putative, expressed	#N/A	#N/A	-	-	35.2	not assigned.unknown
Sobic.001G127400	34.4523	46.7001	108.513	#N/A	-	Group5	AT2G40110.1	Yippee family putative zinc-binding protein	LOC_Os03g49150	yippee zinc-binding protein, putative, expressed	#N/A	#N/A	-	-	35.1	not assigned.no ontology
Sobic.001G128200	153.231	154.219	58.7598	#N/A	-	Group2	AT3G26420	RNA-binding (RRM/RBD/RNP motifs) family protein with retrovirus zinc finger-like domain	LOC_Os05g13650	RNA recognition motif containing protein, putative, expressed	#N/A	#N/A	-	-	27.4	RNA.RNA binding
Sobic.001G128600	2.5578	1.9579	6.0898	#N/A	-	Group6	AT1G54520.1	0	LOC_Os03g48920	DUF1517 domain containing protein, putative, expressed	#N/A	#N/A	-	-	35.2	not assigned.unknown
Sobic.001G128900	0.0327	0.0398	2.8739	#N/A	-	Group6	AT3G26300.1	cytochrome P450, family 71, subfamily B, polypeptide 34	LOC_Os09g10340	cytochrome P450, putative, expressed	#N/A	#N/A	-	-	-	-
Sobic.001G129600	1.322	1.5237	0.103	#N/A	-	Group2	AT5G62890	Xanthine/uracil permease family protein	LOC_Os03g48810	nucleobase-ascorbate transporter, putative, expressed	#N/A	#N/A	-	-	34.99	transport.misc
Sobic.001G130200	19.7538	19.598	54.4896	#N/A	-	Group6	AT1G59650.1	Protein of unknown function (DUF1336)	LOC_Os03g48660	DUF1336 domain containing protein, expressed	#N/A	#N/A	-	-	35.2	not assigned.unknown
Sobic.001G130500	0	0.0053	3.6412	#N/A	Anther specific	Group4	0	0	0	0	#N/A	#N/A	-	-	-	-
Sobic.001G131200	0.3129	0.9454	11.9668	#N/A	-	Group5	AT3G26510.2	Octicosapeptide/Phox/Bem1p family protein	LOC_Os03g48520	PB1 domain containing protein, expressed	#N/A	#N/A	-	-	35.1	not assigned.no ontology
Sobic.001G131300	9.6977	8.1178	1.8567	#N/A	-	Group2	AT4G38070	basic helix-loop-helix (bHLH) DNA-binding superfamily protein	LOC_Os03g48490	centromere protein, putative, expressed	#N/A	#N/A	-	-	27.3.6	RNA.regulation of transcription.bHLH,Basic Helix-Loop-Helix family
Sobic.001G131400	14.5407	16.1076	56.2888	#N/A	-	Group6	AT1G48320.1	Thioesterase superfamily protein	LOC_Os03g48480	thioesterase family protein, putative, expressed	#N/A	#N/A	-	-	-	-
Sobic.001G132200	47.7681	47.5392	16.7252	#N/A	Anther specific	Group2	AT3G12680	floral homeotic protein (HUA1)	LOC_Os12g21700	zinc finger C-x8-C-x5-C-x3-H type family protein, expressed	#N/A	#N/A	-	C3H	27.3.99	RNA.regulation of transcription.unclassified
Sobic.001G133100	482.342	430.146	0.1307	#N/A	-	Group2	0	0	LOC_Os02g05590	ribosome inactivating protein, putative, expressed	#N/A	#N/A	-	-	-	-
Sobic.001G134500	17.7656	17.3428	392.467	#N/A	-	Group6	AT2G23970.1	Class I glutamine amidotransferase-like superfamily protein	LOC_Os03g48060	class I glutamine amidotransferase, putative, expressed	#N/A	#N/A	-	-	35.1	not assigned.no ontology
Sobic.001G135300	33.0416	29.8845	7.2945	#N/A	-	Group2	AT5G22820	ARM repeat superfamily protein	LOC_Os03g47980	expressed protein	#N/A	#N/A	-	-	-	-
Sobic.001G135600	19.1603	21.7292	0.4343	#N/A	-	Group2	AT5G03820	GDSL-like Lipase/Acylhydrolase family protein	LOC_Os03g47940	GDSL-like lipase/acylhydrolase, putative, expressed	#N/A	#N/A	-	-	26.28	misc.GDSL-motif lipase
Sobic.001G135900	0.4766	0.4607	18.8452	#N/A	Anther specific	Group6	AT5G48930.1	hydroxycinnamoyl-CoA shikimate/quinate hydroxycinnamoyl transferase	LOC_Os03g47860	transferase family protein, putative, expressed	#N/A	#N/A	-	-	16.2	secondary metabolism.phenylpropanoids
Sobic.001G135950	0	0.0205	1.3191	#N/A	Anther specific	Group4	0	0	0	0	#N/A	#N/A	-	-	-	-
Sobic.001G136000	0.0385	0.0631	12.4287	#N/A	Anther specific	Group6	AT1G48410.1	Stabilizer of iron transporter SufD / Polynucleotidyl transferase	LOC_Os03g47820	PINHEAD, putative, expressed	#N/A	#N/A	-	-	27.3.36	RNA.regulation of transcription.Argonaute
Sobic.001G136400	0.1746	0.1989	4.0912	#N/A	-	Group6	AT3G45070.1	P-loop containing nucleoside triphosphate hydrolases superfamily protein	LOC_Os09g08190	sulfotransferase domain containing protein, expressed	#N/A	#N/A	-	-	11.8	lipid metabolism.'exotics'(steroids, squalene etc)
Sobic.001G138000	3.2043	4.8101	44.414	#N/A	-	Group6	AT2G29630.3	thiaminC	LOC_Os03g47610	thiamine biosynthesis protein thiC, putative, expressed	#N/A	#N/A	-	-	18.2	Co-factor and vitamine metabolism.thiamine
Sobic.001G138300	14.6498	14.9933	33.645	#N/A	-	Group6	AT2G23780.1	RING/U-box superfamily protein	LOC_Os03g47500	zinc finger, C3HC4 type domain containing protein, expressed	#N/A	#N/A	-	-	29.5.11.4.2	protein.degradation.ubiquitin.E3.RING
Sobic.001G138800	2.2578	2.6342	15.6316	#N/A	-	Group6	AT4G21620.2	glycine-rich protein	LOC_Os03g47270	GCRP4 - Glycine and cysteine rich family protein precursor, expressed	#N/A	#N/A	-	-	35.2	not assigned.unknown
Sobic.001G139900	10.8972	9.7371	32.0242	#N/A	-	Group6	AT2G14520.1	CBS domain-containing protein with a domain of unknown function (DUF21)	LOC_Os03g47120	CBS domain containing protein, expressed	#N/A	#N/A	-	-	-	-
Sobic.001G142200	40.9744	43.9042	0.6633	#N/A	-	Group2	AT4G34480	O-Glycosyl hydrolases family 17 protein	LOC_Os03g46660	glucan endo-1,3-beta-glucosidase precursor, putative, expressed	#N/A	#N/A	-	-	26.4.1	misc.beta 1,3 glucan hydrolases.glucan endo-1,3-beta-glucosidase
Sobic.001G143000	5.4909	4.16	1.6399	#N/A	-	Group2	AT5G45110	NPR1-like protein 3	LOC_Os03g46440	BTBA4 - Bric-a-Brac,Tramtrack, Broad Complex BTB domain with Ankyrin repeat region, expressed	#N/A	#N/A	Bacterial growth curve analysis indicates that bacterial population levels are reduced 10-fold in nNT-NH3 lines compared to control rice lines	-	31.1	cell.organisation
Sobic.001G144200	3.9236	5.0683	17.7572	#N/A	-	Group6	AT3G22550.1	Protein of unknown function (DUF581)	LOC_Os03g46260	DUF581 domain containing protein, expressed	#N/A	#N/A	-	-	33.99	development.unspecified
Sobic.001G145200	4.1584	4.0361	0.3103	#N/A	-	Group2	AT2G32010	CVP2 like 1	LOC_Os03g46090	endonuclease/exonuclease/phosphatase family domain containing protein, expressed	#N/A	#N/A	-	-	28.1	DNA.synthesis/chromatin structure
Sobic.001G146000	35.9576	31.8156	109.174	#N/A	-	Group6	AT5G23860.2	tubulin beta 8	LOC_Os03g45920	tubulin/FtsZ domain containing protein, putative, expressed	#N/A	#N/A	Transgenic rice expressing OsTUB8 in an antisense orientation were suppressed in the amount of seed set upon maturity These results suggest that OsTUB8 might be differentially expressed in rice anthers due to the action of GA, and involved in the processes of vegetative growth and seed set in rice OsTUB8 that was expressed in rice anthers was characterized with a multi-level approach At the prote…	-	31.1	cell.organisation
Sobic.001G146900	7.4762	6.0836	1.2096	#N/A	-	Group2	AT1G16520	0	LOC_Os03g45760	expressed protein	#N/A	#N/A	-	-	35.2	not assigned.unknown
Sobic.001G148300	0.3384	0.2912	18.2502	#N/A	Anther specific	Group6	AT1G64760.1	O-Glycosyl hydrolases family 17 protein	LOC_Os03g45390	glucan endo-1,3-beta-glucosidase precursor, putative, expressed	#N/A	#N/A	-	-	26.4.1	misc.beta 1,3 glucan hydrolases.glucan endo-1,3-beta-glucosidase
Sobic.001G149500	115.135	99.118	858.054	#N/A	-	Group6	AT1G54410.1	dehydrin family protein	LOC_Os03g45280	dehydrin, putative, expressed	#N/A	#N/A	-	-	35.2	not assigned.unknown
Sobic.001G151000	5.794	5.9331	15.0369	#N/A	-	Group6	AT1G58030.1	cationic amino acid transporter 2	LOC_Os03g45170	amino acid permease, putative, expressed	#N/A	#N/A	-	-	34.3	transport.amino acids
Sobic.001G152400	2.3312	2.8852	0.2057	#N/A	Anther specific	Group2	AT5G06920	FASCICLIN-like arabinogalactan protein 21 precursor	LOC_Os02g28970	expressed protein	#N/A	#N/A	-	-	-	-
Sobic.001G152600	0.3348	1.5484	1.0115	#N/A	-	Group7	AT5G63370.1	Protein kinase superfamily protein	LOC_Os09g27350	RIO1 family protein, expressed	#N/A	#N/A	-	-	-	-
Sobic.001G153600	74.6842	75.9514	7.6543	#N/A	-	Group2	AT1G48410	Stabilizer of iron transporter SufD / Polynucleotidyl transferase	LOC_Os07g28850	retrotransposon protein, putative, unclassified, expressed	#N/A	#N/A	Notably, stable transgenic expression of AGO18 confers broad-spectrum virus resistance in rice	-	27.3.36	RNA.regulation of transcription.Argonaute
Sobic.001G153800	6.331	8.8316	511.899	#N/A	Anther specific	Group6	AT1G26560.1	beta glucosidase 40	LOC_Os10g17650	Os10bglu34 - beta-glucosidase homologue, similar to Os3bglu6, expressed	#N/A	#N/A	-	-	26.3	misc.gluco-, galacto- and mannosidases
Sobic.001G154000	0.3978	0.4522	5.7857	#N/A	Anther specific	Group6	AT2G32300.1	uclacyanin 1	LOC_Os03g44630	plastocyanin-like domain containing protein, putative, expressed	#N/A	#N/A	-	-	26.19	misc.plastocyanin-like
Sobic.001G154500	4.2112	5.0426	1.5648	#N/A	-	Group2	AT3G14020	nuclear factor Y, subunit A6	LOC_Os03g44540	nuclear transcription factor Y subunit, putative, expressed	#N/A	#N/A	-	NF-YA	27.3.14	RNA.regulation of transcription.CCAAT box binding factor family, HAP2
Sobic.001G155300	1.8282	9.4675	17.8708	#N/A	-	Group5	AT1G78390.1	nine-cis-epoxycarotenoid dioxygenase 9	LOC_Os03g44380	9-cis-epoxycarotenoid dioxygenase 1, chloroplast precursor, putative, expressed	ABAbiosynthesis	OsNCED1	The data suggest that, in addition to ABA biosynthesis, the monocot OsNCED3 gene may have additional functions in shaping leaf morphology and vascular bundle development in Arabidopsis Ectopic expression of rice OsNCED3 in Arabidopsis increases ABA level and alters leaf morphology Furthermore, overexpression of OsNCED3 in wild-type Arabidopsis plants results in increased accumulation of ABA, redu…	-	17.1.1.1.10	hormone metabolism.abscisic acid.synthesis-degradation.synthesis.9-cis-epoxycarotenoid dioxygenase
Sobic.001G156100	36.1834	47.3304	113.84	#N/A	-	Group6	AT5G46180.1	ornithine-delta-aminotransferase	LOC_Os03g44150	aminotransferase, putative, expressed	#N/A	#N/A	In addition, OsOAT-overexpressing plants showed significantly increased tolerance to oxidative stress An ornithine delta-aminotransferase gene OsOAT confers drought and oxidative stress tolerance in rice We confirmed that OsOAT is a direct target of the stress-responsive NAC transcription factor SNAC2 Overexpression of OsOAT caused significantly increased delta-OAT activity and Pro accumulation u…	-	19.3	tetrapyrrole synthesis.GSA
Sobic.001G156200	0	0.0199	3.7619	#N/A	Anther specific	Group4	AT4G18395	0	LOC_Os12g42170	expressed protein	#N/A	#N/A	-	-	35.2	not assigned.unknown
Sobic.001G156700	259.576	1369.81	1923.18	#N/A	-	Group7	0	0	0	0	#N/A	#N/A	-	-	-	-
Sobic.001G156800	0.1534	0.4132	39.3525	#N/A	-	Group6	AT1G31260.1	zinc transporter 10 precursor	LOC_Os03g46470	metal cation transporter, putative, expressed	#N/A	#N/A	RNA interference of OsIRO2 in transgenic rice showed that ethylene acted via this transcription factor to induce the expression of OsNAS1, OsNAS2, OsYSL15, and OsIRT1 This suggests that OsIRT1 is a functional metal transporter for iron, and is actively engaged in Fe uptake from soils, especially under limiting conditions The knockout of OsARF12 also altered the abundance of mitochondrial iron-reg…	-	34.12	transport.metal
Sobic.001G157100	16.902	18.3441	4.8995	#N/A	-	Group2	AT1G30440	Phototropic-responsive NPH3 family protein	LOC_Os03g43990	BTBN8 - Bric-a-Brac, Tramtrack, Broad Complex BTB domain with non-phototropic hypocotyl 3 NPH3 and coiled-coil domains, expressed	#N/A	#N/A	Furthermore, we found that RF5 and GRP162 are both components of a restoration of fertility complex (RFC) that is 400 to 500 kD in size and can cleave CMS-associated transcripts in vitro The rice pentatricopeptide repeat protein RF5 restores fertility in Hong-Lian cytoplasmic male-sterile lines via a complex with the glycine-rich protein GRP162	-	30.11	signalling.light
Sobic.001G157400	10.7654	13.1992	4.7343	#N/A	-	Group2	AT2G34710	Homeobox-leucine zipper family protein / lipid-binding START domain-containing protein	LOC_Os03g43930	START domain containing protein, expressed	#N/A	#N/A	Direct regulation of other transcription factor genes like OsHB4 (a class III homeodomain Leu zipper member), OsBLH1 (a BEL1-like homeodomain member), OsKANADI2, OsKANADI4, and OsETTIN2 show its role in meristem maintenance, determinacy, and lateral organ development Four genes, OSHB1 to OSHB4, were expressed in a localized domain of the shoot apical meristem (SAM), the adaxial cells of leaf prim…	HD-ZIP	27.3.22	RNA.regulation of transcription.HB,Homeobox transcription factor family
Sobic.001G157600	97.1556	85.9137	26.9793	#N/A	-	Group2	AT5G58230	Transducin/WD40 repeat-like superfamily protein	LOC_Os03g43890	WD domain, G-beta repeat domain containing protein, expressed	#N/A	#N/A	-	-	33.99	development.unspecified
Sobic.001G158000	6.0925	3.3431	0.4707	#N/A	-	Group2	AT4G31360	selenium binding	LOC_Os11g47770	selT/selW/selH selenoprotein domain containing protein, expressed	#N/A	#N/A	-	-	35.2	not assigned.unknown
Sobic.001G158300	86.501	67.9362	23.7205	#N/A	-	Group2	AT5G44560	SNF7 family protein	LOC_Os03g43860	SNF7 domain containing protein, putative, expressed	#N/A	#N/A	The LRD6-6 protein co-localizes with the MVBs marker protein RabF1/ARA6 and interacts with ESCRT-III components OsSNF7 and OsVPS2	-	27.3.71	RNA.regulation of transcription.SNF7
Sobic.001G158700	60.1622	37.5963	7.152	#N/A	-	Group2	AT3G04710	ankyrin repeat family protein	LOC_Os12g43940	ankyrin repeat domain-containing protein, putative, expressed	#N/A	#N/A	-	-	31.1	cell.organisation
Sobic.001G159500	1.1509	0.6348	3.9239	#N/A	Anther specific	Group6	AT3G22780.1	Tesmin/TSO1-like CXC domain-containing protein	LOC_Os12g41230	tesmin/TSO1-like CXC domain containing protein, expressed	#N/A	#N/A	-	CPP	27.3.17	RNA.regulation of transcription.CPP(Zn),CPP1-related transcription factor family
Sobic.001G159600	3.9601	6.5153	17.3598	#N/A	-	Group5	AT3G13050.1	Major facilitator superfamily protein	LOC_Os03g43720	transporter family protein, putative, expressed	#N/A	#N/A	-	-	34.2	transport.sugars
Sobic.001G161000	14.4958	22.7184	4.6514	#N/A	-	Group2	AT3G22942	G-protein gamma subunit 2	LOC_Os02g04520	AGG2, putative, expressed	#N/A	#N/A	-	-	30.5	signalling.G-proteins
Sobic.001G161601	3.233	2.4703	0.1158	#N/A	-	Group2	AT3G04730	indoleacetic acid-induced protein 16	LOC_Os03g43400	OsIAA11 - Auxin-responsive Aux/IAA gene family member, expressed	Auxinsignaling	OsIAA11	Here, a member of the rice Aux/IAA family genes, OsIAA11 (LOC_Os03g43400), was isolated from a rice mutant defective in lateral root development The gain-of-function mutation in OsIAA11 strictly blocks the initiation of lateral root primordia, but it does not affect crown root development The expression of OsIAA11 is defined in root tips, lateral root caps, steles, and lateral root primordia Take…	-	27.3.40	RNA.regulation of transcription.Aux/IAA family
Sobic.001G162500	12.8096	14.2603	2.4084	#N/A	-	Group2	AT4G36860	LIM domain-containing protein	LOC_Os03g42820	LIM domain-containing protein, putative, expressed	#N/A	#N/A	-	-	27.3.99	RNA.regulation of transcription.unclassified
Sobic.001G165700	0.8777	1.3197	24.9875	#N/A	Anther specific	Group6	AT1G43770.2	RING/FYVE/PHD zinc finger superfamily protein	LOC_Os03g42240	B3 DNA binding domain containing protein, expressed	#N/A	#N/A	-	B3	27.3.41	RNA.regulation of transcription.B3 transcription factor family
Sobic.001G165801	7.2396	5.4615	0.8847	#N/A	-	Group2	AT4G17850	0	LOC_Os11g06130	PHD-finger family protein, expressed	#N/A	#N/A	-	-	-	-
Sobic.001G166100	2.3744	1.9367	0.1841	#N/A	Anther specific	Group2	AT4G33280	AP2/B3-like transcriptional factor family protein	LOC_Os03g42230	B3 DNA binding domain containing protein, expressed	#N/A	#N/A	-	B3	-	-
Sobic.001G166401	6.9326	6.1572	2.1725	#N/A	-	Group2	AT3G19000	2-oxoglutarate (2OG) and Fe(II)-dependent oxygenase superfamily protein	LOC_Os03g42130	gibberellin 20 oxidase 2, putative, expressed	#N/A	#N/A	-	-	17.5.1	hormone metabolism.ethylene.synthesis-degradation
Sobic.001G166500	0.0192	0	1.4807	#N/A	-	Group7	AT3G19010.1	2-oxoglutarate (2OG) and Fe(II)-dependent oxygenase superfamily protein	LOC_Os03g42130	gibberellin 20 oxidase 2, putative, expressed	#N/A	#N/A	-	-	17.5.1	hormone metabolism.ethylene.synthesis-degradation
Sobic.001G166900	0.6805	0.3196	0.0638	#N/A	-	Group2	AT4G33280	AP2/B3-like transcriptional factor family protein	LOC_Os03g42230	B3 DNA binding domain containing protein, expressed	#N/A	#N/A	-	B3	-	-
Sobic.001G167600	0.4121	0.6739	6.48	#N/A	-	Group6	AT5G66870.1	ASYMMETRIC LEAVES 2-like 1	LOC_Os03g41600	DUF260 domain containing protein, putative, expressed	#N/A	#N/A	-	LBD	27.3.37	RNA.regulation of transcription.AS2,Lateral Organ Boundaries Gene Family
Sobic.001G168800	2.9537	2.594	19.9438	#N/A	-	Group6	AT2G14820.1	Phototropic-responsive NPH3 family protein	LOC_Os03g41350	BTBN7 - Bric-a-Brac, Tramtrack, Broad Complex BTB domain with non-phototropic hypocotyl 3 NPH3 domain, expressed	#N/A	#N/A	-	-	30.11	signalling.light
Sobic.001G169700	0.0316	0.0409	1.32	#N/A	-	Group6	AT1G24625.1	zinc finger protein 7	LOC_Os12g39220	ZOS12-08 - C2H2 zinc finger protein, expressed	#N/A	#N/A	-	-	27.3.11	RNA.regulation of transcription.C2H2 zinc finger family
Sobic.001G169800	10.9439	7.3913	2.034	#N/A	-	Group2	AT5G43080	Cyclin A3;1	LOC_Os03g41100	cyclin, putative, expressed	#N/A	#N/A	-	-	-	-
Sobic.001G170700	2.224	53.4944	0.061	#N/A	-	Group3	AT5G67360	Subtilase family protein	LOC_Os03g40830	OsSub30 - Putative Subtilisin homologue, expressed	#N/A	#N/A	-	-	29.5.1	protein.degradation.subtilases
Sobic.001G170800	6.6531	6.9593	0.5962	#N/A	-	Group2	AT1G49870	0	LOC_Os03g40780	transport protein-related, putative, expressed	#N/A	#N/A	-	-	35.2	not assigned.unknown
Sobic.001G171001	1.8258	1.44	9.9203	#N/A	Anther specific	Group6	0	0	0	0	#N/A	#N/A	-	-	-	-
Sobic.001G172700	2.1369	2.4122	0.6418	#N/A	-	Group2	AT5G55840	Pentatricopeptide repeat (PPR) superfamily protein	LOC_Os03g40690	PPR repeat containing protein, expressed	#N/A	#N/A	-	-	-	-
Sobic.001G173500	30.3286	19.7164	100.428	#N/A	-	Group6	AT5G38900.1	Thioredoxin superfamily protein	0	0	#N/A	#N/A	-	-	35.2	not assigned.unknown
Sobic.001G174700	6.15	7.9477	38.6042	#N/A	-	Group6	AT5G08100.1	N-terminal nucleophile aminohydrolases (Ntn hydrolases) superfamily protein	LOC_Os03g40070	transposon protein, putative, unclassified, expressed	#N/A	#N/A	-	-	13.2.3.1.1	amino acid metabolism.degradation.aspartate family.asparagine.L-asparaginase
Sobic.001G174800	0.5411	0.4021	2.6581	#N/A	Anther specific	Group6	AT4G02220.1	zinc finger (MYND type) family protein / programmed cell death 2 C-terminal domain-containing protein	LOC_Os01g39650	programmed cell death protein 2, putative, expressed	#N/A	#N/A	-	-	27.3.99	RNA.regulation of transcription.unclassified
Sobic.001G175000	18.0023	13.6244	0.8711	#N/A	-	Group2	AT1G62310	transcription factor jumonji (jmjC) domain-containing protein	LOC_Os03g31594	jmjC domain containing protein, expressed	#N/A	#N/A	-	-	29.5.11.4.2	protein.degradation.ubiquitin.E3.RING
Sobic.001G175100	12.1086	12.2927	4.0733	#N/A	-	Group2	AT3G48710	DEK domain-containing chromatin associated protein	LOC_Os03g40010	DEK C terminal domain containing protein, expressed	#N/A	#N/A	-	-	35.2	not assigned.unknown
Sobic.001G176000	0.1137	0.2203	37.3967	#N/A	-	Group6	AT1G13080.1	cytochrome P450, family 71, subfamily B, polypeptide 2	LOC_Os03g39760	cytochrome P450, putative, expressed	#N/A	#N/A	-	-	26.10	misc.cytochrome P450
Sobic.001G177000	30.0085	18.0647	3.2029	#N/A	-	Group2	AT3G27690	photosystem II light harvesting complex gene 2.3	LOC_Os03g39610	chlorophyll A-B binding protein, putative, expressed	#N/A	#N/A	-	-	1.1.1.1	PS.lightreaction.photosystem II.LHC-II
Sobic.001G177100	21.539	18.7648	7.1596	#N/A	-	Group2	AT3G07050	GTP-binding family protein	LOC_Os01g27730	GTPase of unknown function domain containing protein, putative, expressed	#N/A	#N/A	-	-	30.5	signalling.G-proteins
Sobic.001G177700	0.0697	0.1037	0.5071	#N/A	-	Group6	0	0	LOC_Os03g39040	zinc knuckle domain containing protein, expressed	#N/A	#N/A	-	-	35.2	not assigned.unknown
Sobic.001G177900	26.3943	31.5495	0.612	#N/A	-	Group2	AT3G20150	Kinesin motor family protein	LOC_Os03g39020	Kinesin motor domain domain containing protein, expressed	#N/A	#N/A	-	-	31.1	cell.organisation
Sobic.001G178400	63.0624	45.7853	23.9473	#N/A	-	Group2	AT3G11710	lysyl-tRNA synthetase 1	LOC_Os03g38980	tRNA synthetases class II domain containing protein, expressed	#N/A	#N/A	-	-	29.1.6	protein.aa activation.lysine-tRNA ligase
Sobic.001G179100	3.2962	2.2974	32.5036	#N/A	-	Group6	AT3G15840.1	post-illumination chlorophyll fluorescence increase	LOC_Os03g38950	chloroplast post-illumination chlorophyll fluorescence increase protein, putative, expressed	#N/A	#N/A	-	-	1.1.40	PS.lightreaction.cyclic electron flow-chlororespiration
Sobic.001G179400	7.3523	8.5643	0.0363	#N/A	-	Group2	AT4G03210	xyloglucan endotransglucosylase/hydrolase 9	LOC_Os04g53950	glycosyl hydrolases family 16 protein, protein, expressed	#N/A	#N/A	-	-	10.7	cell wall.modification
Sobic.001G179800	3.9942	4.4758	33.115	#N/A	-	Group6	AT3G56190.1	alpha-soluble NSF attachment protein 2	LOC_Os08g18110	alpha-soluble NSF attachment protein, putative, expressed	#N/A	#N/A	-	-	29.3.4.99	protein.targeting.secretory pathway.unspecified
Sobic.001G180700	0.0413	1.5281	0	#N/A	-	Group7	0	0	0	0	#N/A	#N/A	-	-	-	-
Sobic.001G181100	1.303	0.9966	0.2663	#N/A	-	Group2	AT1G07530	SCARECROW-like 14	LOC_Os03g48450	SCARECROW, putative, expressed	#N/A	#N/A	-	GRAS	27.3.21	RNA.regulation of transcription.GRAS transcription factor family
Sobic.001G181300	62.3396	34.5627	15.3766	#N/A	-	Group1	AT2G20830.1	transferases;folic acid binding	LOC_Os03g38540	folic acid binding protein, putative, expressed	#N/A	#N/A	-	-	35.1	not assigned.no ontology
Sobic.001G183100	7.8342	31.8802	1.5275	#N/A	Anther specific	Group3	AT2G32460	myb domain protein 101	LOC_Os03g38210	MYB family transcription factor, putative, expressed	GAsignaling	OsGAMYBL2	-	MYB	27.3.25	RNA.regulation of transcription.MYB domain transcription factor family
Sobic.001G185400	0.0357	0.0139	5.7033	#N/A	-	Group6	AT3G21690.1	MATE efflux family protein	LOC_Os03g37640	MATE efflux family protein, putative, expressed	#N/A	#N/A	-	-	34.99	transport.misc
Sobic.001G186600	13.8856	14.9013	3.3281	#N/A	-	Group2	AT1G04860	ubiquitin-specific protease 2	LOC_Os09g32740	ubiquitin carboxyl-terminal hydrolase family protein, expressed	#N/A	#N/A	-	-	-	-
Sobic.001G186700	12.6735	11.8608	1.4887	#N/A	Anther specific	Group2	AT2G33835	Zinc finger C-x8-C-x5-C-x3-H type family protein	LOC_Os03g37140	expressed protein	#N/A	#N/A	-	-	-	-
Sobic.001G188500	0.007	0.0574	1.1644	#N/A	Anther specific	Group5	AT5G04560.1	HhH-GPD base excision DNA repair family protein	LOC_Os02g29380	expressed protein	#N/A	#N/A	-	-	-	-
Sobic.001G189300	3.6329	0.1214	0.1552	#N/A	-	Group1	AT5G63380.1	AMP-dependent synthetase and ligase family protein	LOC_Os07g17970	AMP-binding domain containing protein, expressed	#N/A	#N/A	-	-	16.2.1.3	secondary metabolism.phenylpropanoids.lignin biosynthesis.4CL
Sobic.001G189700	2.5487	10.0979	0.1238	#N/A	Anther specific	Group2	AT2G05250	DNAJ heat shock N-terminal domain-containing protein	LOC_Os03g36160	DNAJ heat shock N-terminal domain-containing protein, putative, expressed	#N/A	#N/A	-	-	-	-
Sobic.001G189900	1.0032	1.5623	12.0346	#N/A	-	Group6	0	0	LOC_Os03g36080	expressed protein	#N/A	#N/A	-	-	-	-
Sobic.001G191200	10.5532	153.093	1276.89	#N/A	-	Group5	AT2G33830.2	Dormancy/auxin associated family protein	LOC_Os11g44810	auxin-repressed protein, putative, expressed	#N/A	#N/A	-	-	33.99	development.unspecified
Sobic.001G191800	2.3891	3.0439	0.185	#N/A	-	Group2	AT3G05975	Late embryogenesis abundant (LEA) hydroxyproline-rich glycoprotein family	LOC_Os06g32970	harpin-induced protein 1 domain containing protein, expressed	#N/A	#N/A	-	-	35.2	not assigned.unknown
Sobic.001G192300	0.097	0.0928	18.2422	#N/A	-	Group6	AT1G65770.1	ascorbic acid mannose pathway regulator 1	LOC_Os10g37580	expressed protein	#N/A	#N/A	-	-	35.2	not assigned.unknown
Sobic.001G192700	88.1765	77.6761	16.3068	#N/A	-	Group2	AT1G64650	Major facilitator superfamily protein	LOC_Os10g37520	major facilitator superfamily domain-containing protein 5, putative, expressed	#N/A	#N/A	-	-	35.2	not assigned.unknown
Sobic.001G192800	2.0016	3.3682	8.1788	#N/A	-	Group5	AT2G46620.1	P-loop containing nucleoside triphosphate hydrolases superfamily protein	LOC_Os10g37500	AAA-type ATPase family protein, putative, expressed	#N/A	#N/A	-	-	29.5.9	protein.degradation.AAA type
Sobic.001G193400	223.127	107.222	16.4416	#N/A	-	Group2	AT4G24130	Protein of unknown function, DUF538	LOC_Os10g37400	DUF538 domain containing protein, putative, expressed	#N/A	#N/A	-	-	35.2	not assigned.unknown
Sobic.001G193500	107.814	95.3231	49.5307	#N/A	-	Group2	AT5G09590	mitochondrial HSO70 2	LOC_Os02g53420	DnaK family protein, putative, expressed	#N/A	#N/A	-	-	20.2.1	stress.abiotic.heat
Sobic.001G193600	20.8158	50.4757	327.91	#N/A	-	Group5	AT1G64660.1	methionine gamma-lyase	LOC_Os10g37340	cystathionine gamma-synthase, putative, expressed	#N/A	#N/A	-	-	13.2.3.4.1	amino acid metabolism.degradation.aspartate family.methionine.methionine gamma-lyase
Sobic.001G193900	2.496	1.5031	0.1278	#N/A	-	Group2	0	0	0	0	#N/A	#N/A	-	-	-	-
Sobic.001G194000	0.0639	0	3.9202	#N/A	-	Group7	0	0	LOC_Os10g37290	DEFL6 - Defensin and Defensin-like DEFL family, expressed	#N/A	#N/A	-	-	35.2	not assigned.unknown
Sobic.001G194401	0.1071	0.1444	0.6333	#N/A	-	Group6	0	0	0	0	#N/A	#N/A	-	-	-	-
Sobic.001G194600	2.0536	3.0287	7.4813	#N/A	-	Group5	AT1G76890.2	Duplicated homeodomain-like superfamily protein	LOC_Os02g43300	expressed protein	#N/A	#N/A	-	Trihelix	27.3.30	RNA.regulation of transcription.Trihelix, Triple-Helix transcription factor family
Sobic.001G194800	24.9225	29.3615	9.7261	#N/A	Anther specific	Group2	AT1G55520	TATA binding protein 2	LOC_Os03g45410	TATA-binding protein, putative, expressed	#N/A	#N/A	We also demonstrate a physical interaction between OsTBP2 and RF2a, a rice bZIP transcription factor that bound to the box II cis element of the promoter of Rice tungro bacilliform virus, resulting in enhanced transcription from the viral promoter We conclude that OsTBP2 undergoes promoter-specific functional interactions with both the basal transcription factor OsTFIIB and the accessory transcri…	-	27.2	RNA.transcription
Sobic.001G194900	10.7702	19.789	59.6865	#N/A	-	Group5	AT2G43400.1	electron-transfer flavoprotein:ubiquinone oxidoreductase	LOC_Os10g37210	FAD dependent oxidoreductase domain containing protein, expressed	#N/A	#N/A	-	-	9.3	mitochondrial electron transport / ATP synthesis.electron transfer flavoprotein
Sobic.001G195000	0.4981	0.7594	2.8513	#N/A	-	Group6	AT1G33260.2	Protein kinase superfamily protein	LOC_Os10g37190	protein kinase domain containing protein, expressed	#N/A	#N/A	-	-	29.4.1.57	protein.postranslational modification.kinase.receptor like cytoplasmatic kinase VII
Sobic.001G195100	0.9245	0.894	14.2443	#N/A	-	Group6	AT1G64940.1	cytochrome P450, family 87, subfamily A, polypeptide 6	LOC_Os10g37110	transposon protein, putative, unclassified, expressed	#N/A	#N/A	-	-	26.10	misc.cytochrome P450
Sobic.001G195500	1.0677	1.078	16.7832	#N/A	-	Group6	AT1G64940.1	cytochrome P450, family 87, subfamily A, polypeptide 6	LOC_Os10g36980	transposon protein, putative, unclassified, expressed	#N/A	#N/A	-	-	26.10	misc.cytochrome P450
Sobic.001G195600	7.4515	9.7118	31.975	#N/A	-	Group6	AT4G00690.1	UB-like protease 1B	LOC_Os08g20480	OsFBO20 - F-box and other domain containing protein, expressed	#N/A	#N/A	-	-	-	-
Sobic.001G196600	2.5799	1.9161	6.6003	#N/A	-	Group6	AT4G36195.1	Serine carboxypeptidase S28 family protein	LOC_Os10g36780	OsProCP4 - Putative Lysosomal Pro-x Carboxypeptidase homologue, expressed	#N/A	#N/A	-	-	29.5.5	protein.degradation.serine protease
Sobic.001G196800	23.1712	19.6864	7.5333	#N/A	-	Group2	AT2G46700	CDPK-related kinase 3	LOC_Os10g36710	CAMK_CAMK_like.40 - CAMK includes calcium/calmodulin depedent protein kinases, expressed	#N/A	#N/A	-	-	29.4	protein.postranslational modification
Sobic.001G196900	0.2977	0.4894	11.2482	#N/A	-	Group6	AT2G46690.1	SAUR-like auxin-responsive protein family	LOC_Os10g36703	CPuORF40 - conserved peptide uORF-containing transcript, expressed	#N/A	#N/A	-	-	17.2.3	hormone metabolism.auxin.induced-regulated-responsive-activated
Sobic.001G197300	11.1991	4.086	0.037	#N/A	Anther specific	Group2	AT4G21390	S-locus lectin protein kinase family protein	LOC_Os04g53994	kinase, putative, expressed	#N/A	#N/A	-	-	-	-
Sobic.001G197800	0.4219	0.8366	5.8295	#N/A	-	Group5	0	0	0	0	#N/A	#N/A	-	-	-	-
Sobic.001G197901	3.011	7.9274	34.3259	#N/A	-	Group5	0	0	0	0	#N/A	#N/A	-	-	-	-
Sobic.001G198400	5.0249	5.0972	15.7011	#N/A	-	Group6	AT5G54090.1	DNA mismatch repair protein MutS, type 2	LOC_Os10g36530	mutS domain V family protein, expressed	#N/A	#N/A	-	-	28.2	DNA.repair
Sobic.001G198500	3.9571	3.8724	0.4016	#N/A	-	Group2	AT3G17570	F-box and associated interaction domains-containing protein	LOC_Os07g23900	OsFBX234 - F-box domain containing protein, expressed	#N/A	#N/A	-	-	35.2	not assigned.unknown
Sobic.001G198700	0.0088	0.0505	1.0376	#N/A	-	Group5	AT5G62360.1	Plant invertase/pectin methylesterase inhibitor superfamily protein	LOC_Os10g36500	invertase/pectin methylesterase inhibitor family protein, putative, expressed	#N/A	#N/A	-	-	26.18	misc.invertase/pectin methylesterase inhibitor family protein
Sobic.001G198800	0.0376	0.0124	4.3272	#N/A	-	Group6	AT2G01610.1	Plant invertase/pectin methylesterase inhibitor superfamily protein	LOC_Os10g36500	invertase/pectin methylesterase inhibitor family protein, putative, expressed	#N/A	#N/A	-	-	26.18	misc.invertase/pectin methylesterase inhibitor family protein
Sobic.001G199200	0.2936	0.041	0.9236	#N/A	-	Group4	AT2G45190	Plant-specific transcription factor YABBY family protein	LOC_Os10g36420	YABBY domain containing protein, putative, expressed	#N/A	#N/A	-	YABBY	27.3.10	RNA.regulation of transcription.C2C2(Zn) YABBY family
Sobic.001G199400	16.8541	22.5665	3.2559	#N/A	-	Group2	AT4G12420	Cupredoxin superfamily protein	LOC_Os10g36390	monocopper oxidase, putative, expressed	#N/A	#N/A	-	-	26.7	misc.oxidases - copper, flavone etc
Sobic.001G199500	18.4241	14.6603	5.2876	#N/A	-	Group2	AT2G35720	DNAJ heat shock N-terminal domain-containing protein	LOC_Os10g36370	heat shock protein DnaJ, putative, expressed	#N/A	#N/A	-	-	20.2.1	stress.abiotic.heat
Sobic.001G200500	15.0552	13.6567	260.944	#N/A	-	Group6	AT5G23760.1	Copper transport protein family	LOC_Os10g36200	heavy metal-associated domain containing protein, expressed	#N/A	#N/A	-	-	35.1	not assigned.no ontology
Sobic.001G200700	0.0251	0.015	0.7823	#N/A	-	Group6	AT5G52300.1	CAP160 protein	LOC_Os10g36180	expressed protein	#N/A	#N/A	-	-	-	-
Sobic.001G200800	333.003	489.292	1.6843	#N/A	Anther specific	Group2	AT5G38170	Bifunctional inhibitor/lipid-transfer protein/seed storage 2S albumin superfamily protein	LOC_Os10g36170	LTPL160 - Protease inhibitor/seed storage/LTP family protein precursor, expressed	#N/A	#N/A	-	-	35.2	not assigned.unknown
Sobic.001G201000	41.7362	35.4074	2.3306	#N/A	-	Group2	AT1G63300	Myosin heavy chain-related protein	LOC_Os10g36060	protein transport protein-related, putative, expressed	#N/A	#N/A	-	-	35.2	not assigned.unknown
Sobic.001G201900	2.3654	2.0014	9.0073	#N/A	Anther specific	Group6	AT5G05980.1	DHFS-FPGS homolog B	LOC_Os10g35940	folylpolyglutamate synthetase, putative, expressed	#N/A	#N/A	-	-	25.8	C1-metabolism.tetrahydrofolate synthase
Sobic.001G202133	0	0	2.3669	#N/A	Anther specific	Group6	0	0	0	0	#N/A	#N/A	-	-	-	-
Sobic.001G202800	0.2905	2.1522	26.5394	#N/A	-	Group5	0	0	0	0	#N/A	#N/A	-	-	-	-
Sobic.001G203000	4.7108	10.4487	33.4384	#N/A	-	Group5	AT5G53490.1	Tetratricopeptide repeat (TPR)-like superfamily protein	LOC_Os10g35810	thylakoid lumenal protein, putative, expressed	#N/A	#N/A	-	-	35.1	not assigned.no ontology
Sobic.001G203200	21.3682	36.3244	67.6535	#N/A	-	Group5	AT2G23790.1	Protein of unknown function (DUF607)	LOC_Os10g35770	E2F-related protein, putative, expressed	#N/A	#N/A	-	-	35.2	not assigned.unknown
Sobic.001G203300	0.8324	0.1766	2.3944	#N/A	-	Group4	0	0	0	0	#N/A	#N/A	-	-	-	-
Sobic.001G203700	0.1513	0.1427	0.9206	#N/A	-	Group6	AT5G67470.1	formin homolog 6	LOC_Os10g20710	formin-like protein 6 precursor, putative, expressed	#N/A	#N/A	-	-	35.1.20	not assigned.no ontology.formin homology 2 domain-containing protein
Sobic.001G203800	1.0694	2.1918	6.6758	#N/A	-	Group5	0	0	LOC_Os10g22720	expressed protein	#N/A	#N/A	-	-	-	-
Sobic.001G205000	53.3644	46.4794	0.9874	#N/A	-	Group2	AT5G67270	end binding protein 1C	LOC_Os10g35580	ATEB1A-like microtubule associated protein, putative, expressed	#N/A	#N/A	-	-	31.1	cell.organisation
Sobic.001G206000	17.8099	15.8322	72.0354	#N/A	-	Group6	AT4G30580.1	Phospholipid/glycerol acyltransferase family protein	LOC_Os10g35390	acyltransferase, putative, expressed	#N/A	#N/A	-	-	35.1	not assigned.no ontology
Sobic.001G206200	15.7353	15.3631	4.4217	#N/A	-	Group2	AT5G54190	protochlorophyllide oxidoreductase A	LOC_Os10g35370	oxidoreductase, short chain dehydrogenase/reductase family domain containing family, expressed	#N/A	#N/A	Rice faded green leaf (fgl) mutants develop yellow/white leaf variegation and necrotic lesions during leaf elongation in field-grown plants In fgl, etiolated seedlings contained smaller PLBs in etioplasts, and lower levels of total and photoactive Pchlide OsPORA was expressed at high levels in developing leaves and decreased dramatically in fully mature leaves, whereas OsPORB expression was relat…	-	19.14	tetrapyrrole synthesis.protochlorophyllide reductase
Sobic.001G207600	283.103	187.814	40.8647	OsABCG26	-	Group2	AT1G17840	white-brown complex homolog protein 11	LOC_Os10g35180	white-brown complex homolog protein 11, putative, expressed	#N/A	#N/A	Here, we report the significant role of OsABCG26 in regulating the development of anther cuticle and pollen exine together with OsABCG15 in rice osabcg26 osabcg15 double mutant displays an almost complete absence of anther cuticle and pollen exine, similar to that of osabcg15 single mutant Taken together, we propose that OsABCG26 and OsABCG15 collaboratively regulate rice male reproduction: OsABC…	-	34.16	transport.ABC transporters and multidrug resistance systems
Sobic.001G207700	8.2201	12.1326	21.326	#N/A	-	Group5	AT1G03610.1	Protein of unknown function (DUF789)	LOC_Os10g35150	expressed protein	#N/A	#N/A	-	-	35.2	not assigned.unknown
Sobic.001G207900	0	0	1.8085	#N/A	Anther specific	Group2	0	0	0	0	#N/A	#N/A	-	-	-	-
Sobic.001G208200	1.3298	1.599	6.8964	#N/A	-	Group6	AT5G08380.1	alpha-galactosidase 1	LOC_Os10g35070	alpha-galactosidase precursor, putative, expressed	#N/A	#N/A	-	-	3.8.2	minor CHO metabolism.galactose.alpha-galactosidases
Sobic.001G208600	0.0355	0.1094	0.4298	#N/A	-	Group5	AT2G26730.1	Leucine-rich repeat protein kinase family protein	LOC_Os10g35040	receptor kinase like protein, putative, expressed	#N/A	#N/A	-	-	30.2.3	signalling.receptor kinases.leucine rich repeat III
Sobic.001G208800	6.1778	13.2307	25.142	#N/A	-	Group5	AT1G23410.1	Ribosomal protein S27a / Ubiquitin family protein	LOC_Os01g22490	40S ribosomal protein S27a, putative, expressed	#N/A	#N/A	-	-	29.5.11.1	protein.degradation.ubiquitin.ubiquitin
Sobic.001G209300	0.1288	7.052	0.1079	#N/A	-	Group3	AT2G15220	Plant basic secretory protein (BSP) family protein	LOC_Os10g34910	secretory protein, putative, expressed	#N/A	#N/A	-	-	20.1	stress.biotic
Sobic.001G209900	0	1.4365	0.1445	#N/A	Anther specific	Group2	AT3G07910	0	0	0	#N/A	#N/A	-	-	35.2	not assigned.unknown
Sobic.001G211500	31.2535	27.7715	8.1316	#N/A	-	Group2	AT1G08130	DNA ligase 1	LOC_Os10g34750	LIG1 - Putative DNA ligase I, expressed	#N/A	#N/A	-	-	28.1	DNA.synthesis/chromatin structure
Sobic.001G212000	3.2386	1.8283	0.135	#N/A	-	Group2	AT5G23370	GRAM domain-containing protein / ABA-responsive protein-related	LOC_Os10g34730	GEM, putative, expressed	#N/A	#N/A	-	-	17.1.3	hormone metabolism.abscisic acid.induced-regulated-responsive-activated
Sobic.001G214000	31.4561	26.8323	0.2806	#N/A	-	Group2	AT3G43920	dicer-like 3	LOC_Os10g34430	Dicer, putative, expressed	#N/A	#N/A	-	-	27.1.20	RNA.processing.degradation dicer
Sobic.001G214300	11.3986	14.5002	41.7799	#N/A	-	Group6	AT4G33630.2	Protein of unknown function (DUF3506)	LOC_Os10g34400	expressed protein	#N/A	#N/A	-	-	35.2	not assigned.unknown
Sobic.001G215100	11.0581	38.7738	6.4215	#N/A	-	Group3	0	0	0	0	#N/A	#N/A	-	-	-	-
Sobic.001G216300	17.8385	17.0681	5.8807	#N/A	-	Group2	AT3G11920	glutaredoxin-related	LOC_Os10g34170	glutaredoxin domain containing protein, putative, expressed	#N/A	#N/A	-	-	21.4	redox.glutaredoxins
Sobic.001G216400	2.0865	9.8623	4.3649	#N/A	Anther specific	Group3	AT5G25260	SPFH/Band 7/PHB domain-containing membrane-associated protein family	LOC_Os10g34150	nodulin, putative, expressed	#N/A	#N/A	-	-	35.2	not assigned.unknown
Sobic.001G216800	1.8389	1.8473	0.2903	#N/A	-	Group2	AT2G28410	0	LOC_Os10g34010	expressed protein	#N/A	#N/A	-	-	35.2	not assigned.unknown
Sobic.001G217000	10.0464	9.8946	102.817	#N/A	-	Group6	AT5G03230.1	Protein of unknown function, DUF584	LOC_Os10g33990	DUF584 domain containing protein, putative, expressed	#N/A	#N/A	-	-	35.2	not assigned.unknown
Sobic.001G217100	29.762	24.7451	5.7492	#N/A	-	Group2	AT2G28380	dsRNA-binding protein 2	LOC_Os10g33970	double-stranded RNA binding motif containing protein, expressed	#N/A	#N/A	-	-	27.4	RNA.RNA binding
Sobic.001G217300	64.5443	56.8659	17.2962	#N/A	-	Group2	AT4G30080	auxin response factor 16	LOC_Os10g33940	auxin response factor 18, putative, expressed	#N/A	#N/A	-	ARF	27.3.4	RNA.regulation of transcription.ARF, Auxin Response Factor family
Sobic.001G217700	37.7442	37.1148	0.9768	#N/A	-	Group2	AT2G37210	lysine decarboxylase family protein	LOC_Os10g33900	possible lysine decarboxylase domain containing protein, expressed	#N/A	#N/A	-	-	35.2	not assigned.unknown
Sobic.001G218600	9.8448	8.3288	108.521	#N/A	Anther specific	Group6	AT3G17380.1	TRAF-like family protein	LOC_Os10g33830	MATH domain containing protein, expressed	#N/A	#N/A	-	-	35.1	not assigned.no ontology
Sobic.001G219200	3.9096	2.8381	15.3518	#N/A	-	Group6	AT3G23250.1	myb domain protein 15	LOC_Os10g33810	myb-related protein Myb4, putative, expressed	#N/A	#N/A	-	MYB	27.3.25	RNA.regulation of transcription.MYB domain transcription factor family
Sobic.001G220800	0.0467	0.3653	11.4359	#N/A	Anther specific	Group5	AT2G20470.1	AGC (cAMP-dependent, cGMP-dependent and protein kinase C) kinase family protein	LOC_Os10g33640	AGC_AGC_other_NDRh_TRCd.3 - ACG kinases include homologs to PKA, PKG and PKC, expressed	#N/A	#N/A	-	-	29.4	protein.postranslational modification
Sobic.001G221200	14.5889	19.8525	47.0577	#N/A	-	Group5	AT3G23410.1	fatty alcohol oxidase 3	LOC_Os10g33460	alcohol oxidase, putative, expressed	#N/A	#N/A	-	-	35.1	not assigned.no ontology
Sobic.001G221400	0.2628	0.3446	62.675	#N/A	Anther specific	Group6	AT4G28570.1	Long-chain fatty alcohol dehydrogenase family protein	LOC_Os10g33460	alcohol oxidase, putative, expressed	#N/A	#N/A	-	-	35.1	not assigned.no ontology
Sobic.001G221700	0.0612	0.053	0.4665	#N/A	-	Group6	AT3G14470.1	NB-ARC domain-containing disease resistance protein	LOC_Os10g33440	NB-ARC domain containing protein, expressed	#N/A	#N/A	-	-	20.1	stress.biotic
Sobic.001G221900	2.8017	3.893	0.2941	#N/A	-	Group2	AT2G28630	3-ketoacyl-CoA synthase 12	LOC_Os10g33370	3-ketoacyl-CoA synthase precursor, putative, expressed	#N/A	#N/A	-	-	11.1.10	lipid metabolism.FA synthesis and FA elongation.beta ketoacyl CoA synthase
Sobic.001G222400	78.2971	63.4828	19.1662	#N/A	-	Group2	AT4G28600	no pollen germination related 2	LOC_Os10g33290	tetratricopeptide repeat domain containing protein, expressed	#N/A	#N/A	-	-	30.3	signalling.calcium
Sobic.001G222600	19.2085	18.3116	61.9928	#N/A	-	Group6	AT3G23490.1	cyanase	LOC_Os10g33270	cyanate hydratase, putative, expressed	#N/A	#N/A	Temperature had a similar influence on the activity of both cyanases, but pH had a differential impact on AtCYN and OsCYN activity	-	16.4.3	secondary metabolism.N misc.cyanogenic glycosides
Sobic.001G222700	30.0771	45.7115	294.645	WDA1	-	Group6	AT1G02205.2	Fatty acid hydroxylase superfamily	LOC_Os10g33250	WAX2, putative, expressed	#N/A	#N/A	Two genes CYP704B2 and WDA1, involved in the biosynthesis of very-long-chain fatty acids for the establishment of the anther cuticle and pollen exine, were downregulated in osabcg15 mutant, suggesting that OsABCG15 may play a key function in the processes related to sporopollenin biosynthesis or sporopollenin transfer from tapetal cells to anther locules These biochemical and developmental defect…	-	16.7	secondary metabolism.wax
Sobic.001G223000	0.1044	2.7352	0.2009	#N/A	Anther specific	Group3	AT1G67580	Protein kinase superfamily protein	LOC_Os10g06510	cyclin-dependent kinase G-1, putative, expressed	#N/A	#N/A	-	-	-	-
Sobic.001G224300	0.6089	0.4825	3.0901	#N/A	-	Group6	AT5G44030.1	cellulose synthase A4	LOC_Os10g32980	CESA7 - cellulose synthase, expressed	#N/A	#N/A	We show here that the genes responsible for three distinct brittle mutations of rice, induced by the insertion of the endogenous retrotransposon Tos17, correspond to CesA (cellulose synthase catalytic subunit) genes, OsCesA4, OsCesA7 and OsCesA9 A rice MYB transcription factor, OsMYB58/63, was found to directly upregulate the expression of a rice secondary wall-specific cellulose synthase gene, c…	-	10.2.1	cell wall.cellulose synthesis.cellulose synthase
Sobic.001G224800	3.7914	12.9229	1.5306	#N/A	-	Group3	0	0	LOC_Os10g32930	expressed protein	#N/A	#N/A	-	-	-	-
Sobic.001G225200	3.8445	8.3108	2.2372	#N/A	-	Group3	0	0	LOC_Os10g32930	expressed protein	#N/A	#N/A	-	-	-	-
Sobic.001G225500	92.9722	134.057	272.292	#N/A	-	Group5	0	0	LOC_Os10g32930	expressed protein	#N/A	#N/A	-	-	-	-
Sobic.001G225600	17.2772	21.074	50.2188	#N/A	-	Group6	0	0	LOC_Os10g32930	expressed protein	#N/A	#N/A	-	-	-	-
Sobic.001G225800	0.0197	0.0157	24.0685	#N/A	Anther specific	Group6	AT1G04500.1	CCT motif family protein	LOC_Os10g32900	CCT motif family protein, expressed	#N/A	#N/A	-	-	27.3.7	RNA.regulation of transcription.C2C2(Zn) CO-like, Constans-like zinc finger family
Sobic.001G226600	0.6132	0.1592	136.339	#N/A	-	Group6	AT3G23920.1	beta-amylase 1	LOC_Os10g32810	beta-amylase, putative, expressed	#N/A	#N/A	-	-	-	-
Sobic.001G228200	121.023	74.0581	12.3478	#N/A	-	Group2	AT3G23990	heat shock protein 60	LOC_Os10g32550	T-complex protein, putative, expressed	#N/A	#N/A	-	-	29.6	protein.folding
Sobic.001G229100	0.0875	0.1479	4.2228	#N/A	-	Group6	AT2G20370.1	Exostosin family protein	LOC_Os10g32110	exostosin family domain containing protein, expressed	#N/A	#N/A	-	-	26.2	misc.UDP glucosyl and glucoronyl transferases
Sobic.001G229200	0.4747	0.7237	0.0789	#N/A	-	Group2	AT5G66320	GATA transcription factor 5	LOC_Os10g32070	GATA zinc finger domain containing protein, expressed	#N/A	#N/A	-	GATA	27.3.9	RNA.regulation of transcription.C2C2(Zn) GATA transcription factor family
Sobic.001G230100	175.08	123.074	35.9233	#N/A	-	Group2	AT2G33150	peroxisomal 3-ketoacyl-CoA thiolase 3	LOC_Os10g31950	3-ketoacyl-CoA thiolase, peroxisomal precursor, putative, expressed	#N/A	#N/A	-	-	13.2.4.1	amino acid metabolism.degradation.branched chain group.shared
Sobic.001G230400	1.3756	1.355	0.1153	#N/A	-	Group2	AT3G53190	Pectin lyase-like superfamily protein	LOC_Os10g31910	pectate lyase precursor, putative, expressed	#N/A	#N/A	Our research indicates that DEL1 is involved in both the maintenance of normal cell division and the induction of leaf senescence In addition, transcriptome assay revealed that a set of cell wall function and senescence related gene expression was altered in del1 plants Functional analysis revealed that mutation of DEL1 decreased the total PEL enzymatic activity, increased the degree of methylest…	-	10.6.3	cell wall.degradation.pectate lyases and polygalacturonases
Sobic.001G230700	2.169	6.367	29.9771	#N/A	-	Group5	AT5G22920.1	CHY-type/CTCHY-type/RING-type Zinc finger protein	LOC_Os10g31850	RING finger and CHY zinc finger domain-containing protein 1, putative, expressed	#N/A	#N/A	DCA1 Acts as a Transcriptional Co-activator of DST and Contributes to Drought and Salt Tolerance in Rice. Downregulation of DCA1 significantly enhanced drought and salt tolerance in rice, and overexpression of DCA1 increased sensitivity to stress treatment Moreover, due to the evolutionary and functional conservation of DCA1 and DST in plants, engineering of this pathway has the potential to impr…	-	29.5.11.4.2	protein.degradation.ubiquitin.E3.RING
Sobic.001G230900	31.5475	34.5122	7.7711	#N/A	-	Group2	AT5G03530	RAB GTPase homolog C2A	LOC_Os10g31830	ras-related protein, putative, expressed	#N/A	#N/A	-	-	30.5	signalling.G-proteins
Sobic.001G231000	84.2994	71.1488	3.808	#N/A	-	Group2	AT3G53180	glutamate-ammonia ligases;catalytics;glutamate-ammonia ligases	LOC_Os10g31820	fluG, putative, expressed	#N/A	#N/A	-	-	12.2.2	N-metabolism.ammonia metabolism.glutamine synthetase
Sobic.001G233900	1.7797	2.4186	0.1687	#N/A	Anther specific	Group2	0	0	LOC_Os10g30890	expressed protein	#N/A	#N/A	-	-	35.2	not assigned.unknown
Sobic.001G234300	1.3091	1.6624	9.8979	#N/A	-	Group6	AT3G47160.1	RING/U-box superfamily protein	LOC_Os10g30850	zinc finger, RING-type, putative, expressed	#N/A	#N/A	This study found that one rice gene encoding the RING finger protein was specifically induced by heat and cold stress treatments but not by salinity or dehydration and named it OsHCI1 (Oryza sativa heat and cold induced 1) OsHCI1 physically interacted with nuclear substrate proteins including a basic helix-loop-helix transcription factor In contrast, OsHCI1 may have accumulated in the nucleus und…	-	29.5.11.4.2	protein.degradation.ubiquitin.E3.RING
Sobic.001G235700	34.9979	30.6817	4.7484	#N/A	-	Group2	AT2G37020	Translin family protein	LOC_Os10g30640	translin, putative, expressed	#N/A	#N/A	-	-	35.1	not assigned.no ontology
Sobic.001G237300	10.3324	13.7708	56.8652	#N/A	-	Group6	AT2G36950.1	Heavy metal transport/detoxification superfamily protein	LOC_Os10g30450	heavy-metal-associated domain-containing protein, putative, expressed	#N/A	#N/A	-	-	15.2	metal handling.binding, chelation and storage
Sobic.001G238900	11.1811	5.9895	0.5093	#N/A	-	Group2	AT4G35930	F-box family protein	LOC_Os10g30280	OsFBX386 - F-box domain containing protein, expressed	#N/A	#N/A	-	-	35.2	not assigned.unknown
Sobic.001G239100	23.4219	26.2043	8.8896	#N/A	-	Group2	AT1G20140	SKP1-like 4	LOC_Os10g30200	SKP1-like protein 1B, putative, expressed	#N/A	#N/A	-	-	29.5.11.4.3.1	protein.degradation.ubiquitin.E3.SCF.SKP
Sobic.001G239800	48.5491	42.3737	11.5938	#N/A	-	Group2	AT5G35910	Polynucleotidyl transferase, ribonuclease H fold protein with HRDC domain	LOC_Os10g30100	3-5 exonuclease family protein, putative, expressed	#N/A	#N/A	-	-	28.1	DNA.synthesis/chromatin structure
Sobic.001G240000	81.8183	225.384	412.229	#N/A	-	Group5	AT2G33450.1	Ribosomal L28 family	LOC_Os05g01110	ribosomal protein L28 protein, putative, expressed	#N/A	#N/A	-	-	29.2.1.1.1.2.28	protein.synthesis.ribosomal protein.prokaryotic.chloroplast.50S subunit.L28
Sobic.001G240300	7.1608	10.2982	0.754	#N/A	-	Group2	AT5G17860	calcium exchanger 7	LOC_Os10g30070	sodium/calcium exchanger protein, putative, expressed	#N/A	#N/A	-	-	34.21	transport.calcium
Sobic.001G240600	1.4815	2.7242	18.3475	#N/A	Anther specific	Group6	AT1G55520.1	TATA binding protein 2	LOC_Os03g45410	TATA-binding protein, putative, expressed	#N/A	#N/A	We also demonstrate a physical interaction between OsTBP2 and RF2a, a rice bZIP transcription factor that bound to the box II cis element of the promoter of Rice tungro bacilliform virus, resulting in enhanced transcription from the viral promoter We conclude that OsTBP2 undergoes promoter-specific functional interactions with both the basal transcription factor OsTFIIB and the accessory transcri…	-	27.2	RNA.transcription
Sobic.001G240800	0.1318	0.07	2.2011	#N/A	-	Group6	AT5G56460.1	Protein kinase superfamily protein	LOC_Os10g29620	tyrosine protein kinase domain containing protein, putative, expressed	#N/A	#N/A	-	-	29.4.1.57	protein.postranslational modification.kinase.receptor like cytoplasmatic kinase VII
Sobic.001G241700	0.0927	0.1522	6.1466	#N/A	Anther specific	Group6	AT3G06190.1	BTB-POZ and MATH domain 2	LOC_Os10g29380	MBTB52 - Bric-a-Brac, Tramtrack, Broad Complex BTB domain with Meprin and TRAF Homology MATH domain, expressed	#N/A	#N/A	-	-	29.5.11.4.5.2	protein.degradation.ubiquitin.E3.BTB/POZ Cullin3.BTB/POZ
Sobic.001G242200	0.0619	0.1527	3.4175	#N/A	Anther specific	Group6	AT3G06190.1	BTB-POZ and MATH domain 2	LOC_Os10g28780	MBTB35 - Bric-a-Brac, Tramtrack, Broad Complex BTB domain with Meprin and TRAF Homology MATH domain, expressed	#N/A	#N/A	-	-	29.5.11.4.5.2	protein.degradation.ubiquitin.E3.BTB/POZ Cullin3.BTB/POZ
Sobic.001G242300	4.6599	4.2366	0.9863	#N/A	Anther specific	Group2	0	0	LOC_Os10g13630	expressed protein	#N/A	#N/A	-	-	-	-
Sobic.001G242500	17.6304	13.9686	3.6726	#N/A	-	Group2	0	0	0	0	#N/A	#N/A	-	-	-	-
Sobic.001G243200	22.4489	19.6799	68.5546	#N/A	-	Group6	AT5G43850.1	RmlC-like cupins superfamily protein	LOC_Os10g28360	1,2-dihydroxy-3-keto-5-methylthiopentene dioxygenase protein, putative, expressed	#N/A	#N/A	-	-	-	-
Sobic.001G244400	4.3861	3.6289	0.058	#N/A	-	Group2	AT4G14750	IQ-domain 19	LOC_Os10g28420	IQ calmodulin-binding motif family protein, putative, expressed	#N/A	#N/A	-	-	30.3	signalling.calcium
Sobic.001G244900	8.362	7.8422	0.3114	#N/A	-	Group2	AT3G63240	DNAse I-like superfamily protein	LOC_Os10g28660	type I inositol-1,4,5-trisphosphate 5-phosphatase, putative, expressed	#N/A	#N/A	-	-	28.1	DNA.synthesis/chromatin structure
Sobic.001G247300	0.6645	0.2488	3.03	#N/A	-	Group4	AT3G22910	ATPase E1-E2 type family protein / haloacid dehalogenase-like hydrolase family protein	LOC_Os10g28240	calcium-transporting ATPase, plasma membrane-type, putative, expressed	#N/A	#N/A	-	-	30.3	signalling.calcium
Sobic.001G247400	3.7401	8.212	29.8358	#N/A	-	Group5	AT2G38820.2	Protein of unknown function (DUF506)	LOC_Os10g28210	plant-specific domain TIGR01615 family protein, expressed	#N/A	#N/A	-	-	35.2	not assigned.unknown
Sobic.001G247600	31.3017	27.6169	169.449	#N/A	-	Group6	AT5G28840.1	GDP-D-mannose 3\',5\'-epimerase	LOC_Os10g28200	NAD dependent epimerase/dehydratase family protein, putative, expressed	#N/A	#N/A	-	-	10.1.5	cell wall.precursor synthesis.UXS
Sobic.001G247700	31.4384	40.4537	0.9765	#N/A	-	Group2	AT2G26640	3-ketoacyl-CoA synthase 11	LOC_Os10g28060	3-ketoacyl-CoA synthase, putative, expressed	#N/A	#N/A	The midrib of oni2 leaf blades was not developed correctly onion2 (oni2) mutants produced very small shoots in which leaves were fused to each other, and ceased growing after germination These results suggest that ONI2 is a layer 1-specific gene required for development of the entire shoot and that VLCFAs play an essential role in normal shoot development in rice	-	11.1.10	lipid metabolism.FA synthesis and FA elongation.beta ketoacyl CoA synthase
Sobic.001G247800	0.1928	0.4112	0.03	#N/A	-	Group2	0	0	0	0	#N/A	#N/A	-	-	-	-
Sobic.001G248900	18.3561	18.6212	6.1462	#N/A	-	Group2	AT3G56640	exocyst complex component sec15A	LOC_Os10g27990	exocyst complex component 6, putative, expressed	#N/A	#N/A	-	-	35.1	not assigned.no ontology
Sobic.001G250000	0.0223	0.0495	0.4703	#N/A	-	Group5	0	0	0	0	#N/A	#N/A	-	-	-	-
Sobic.001G251900	3.2859	3.5655	17.3428	#N/A	-	Group6	AT5G07710.1	Polynucleotidyl transferase, ribonuclease H-like superfamily protein	LOC_Os10g26730	exonuclease, putative, expressed	#N/A	#N/A	-	-	28.99	DNA.unspecified
Sobic.001G252800	1.2317	1.7107	12.6967	#N/A	-	Group6	AT5G62430.1	cycling DOF factor 1	LOC_Os03g07360	expressed protein	#N/A	#N/A	The transgenic lines overexpressing OsDof12 showed early flowering under long-day (LD) conditions, whereas OsDof12 overexpression had no effect on flowering time under short-day (SD) conditions These results suggested that OsDof12 might regulate flowering by controlling the expression of Hd3a and OsMADS14 Here, we further investigated the other important agronomical traits of the transgenic plant…	Dof	27.3.8	RNA.regulation of transcription.C2C2(Zn) DOF zinc finger family
Sobic.001G253100	0.0733	0.176	1.8007	#N/A	Anther specific	Group5	AT5G35910.1	Polynucleotidyl transferase, ribonuclease H fold protein with HRDC domain	LOC_Os03g06190	3-5 exonuclease family protein, putative, expressed	#N/A	#N/A	-	-	-	-
Sobic.001G254300	4.5027	4.0724	11.8929	#N/A	-	Group6	AT4G09670.1	Oxidoreductase family protein	LOC_Os10g26400	uncharacterized oxidoreductase, putative, expressed	#N/A	#N/A	-	-	35.1	not assigned.no ontology
Sobic.001G254400	1.1352	0.9081	4.3574	#N/A	-	Group6	AT4G09670.1	Oxidoreductase family protein	LOC_Os10g26400	uncharacterized oxidoreductase, putative, expressed	#N/A	#N/A	-	-	35.1	not assigned.no ontology
Sobic.001G254600	0.535	0.1657	2.7167	#N/A	-	Group4	AT4G09670	Oxidoreductase family protein	LOC_Os10g26400	uncharacterized oxidoreductase, putative, expressed	#N/A	#N/A	-	-	35.1	not assigned.no ontology
Sobic.001G256900	3.9371	9.7922	18.1602	#N/A	Anther specific	Group5	AT1G72820.1	Mitochondrial substrate carrier family protein	LOC_Os10g25830	mitochondrial carrier protein, putative, expressed	#N/A	#N/A	-	-	34.9	transport.metabolite transporters at the mitochondrial membrane
Sobic.001G257200	0.1783	0.1524	219.439	#N/A	-	Group6	AT4G20330.1	Transcription initiation factor TFIIE, beta subunit	LOC_Os10g25770	transcription initiation factor IIE subunit beta, putative, expressed	#N/A	#N/A	-	-	27.2	RNA.transcription
Sobic.001G258100	1.9065	2.6603	0.4463	#N/A	-	Group2	AT2G05920	Subtilase family protein	LOC_Os10g25450	OsSub60 - Putative Subtilisin homologue, expressed	#N/A	#N/A	-	-	29.5.1	protein.degradation.subtilases
Sobic.001G258300	0.1757	0.1165	10.2141	#N/A	-	Group6	AT1G28590.1	GDSL-like Lipase/Acylhydrolase superfamily protein	LOC_Os10g25400	GDSL-like lipase/acylhydrolase, putative, expressed	#N/A	#N/A	-	-	26.28	misc.GDSL-motif lipase
Sobic.001G258600	0.0414	0.026	0.3627	#N/A	-	Group6	AT1G28600.1	GDSL-like Lipase/Acylhydrolase superfamily protein	LOC_Os10g25380	GDSL-like lipase/acylhydrolase, putative, expressed	#N/A	#N/A	-	-	26.28	misc.GDSL-motif lipase
Sobic.001G259100	2.8546	70.3587	0.1458	#N/A	-	Group3	AT5G20150	SPX domain gene 1	LOC_Os03g29250	SPX domain-containing protein, putative, expressed	#N/A	#N/A	-	-	20.2	stress.abiotic
Sobic.001G259300	0.2009	0.0538	6.0188	#N/A	-	Group6	AT1G19180.1	jasmonate-zim-domain protein 1	LOC_Os07g42370	zinc-finger protein, putative, expressed	JAsignaling	OsJAZ3	-	-	35.2	not assigned.unknown
Sobic.001G260000	6.2048	4.4096	1.3219	#N/A	Anther specific	Group2	0	0	LOC_Os10g25220	SAP domain containing protein, expressed	#N/A	#N/A	-	-	-	-
Sobic.001G260701	9.8074	7.8404	1.6513	#N/A	-	Group2	AT1G72330	alanine aminotransferase 2	LOC_Os10g25140	aminotransferase, classes I and II, domain containing protein, expressed	#N/A	#N/A	-	-	-	-
Sobic.001G260800	20.2671	16.7694	43.6706	#N/A	-	Group6	AT1G72330.1	alanine aminotransferase 2	LOC_Os10g25130	aminotransferase, classes I and II, domain containing protein, expressed	#N/A	#N/A	These results suggest that AlaAT is involved in nitrogen metabolism during the maturation of rice seed A cDNA clone encoding alanine aminotransferase (AlaAT) has isolated from randomly sequenced clones derived from a cDNA library of maturing rice seeds by comparison to previously identified genes OsAlaAT1 is predominantly expressed in developing seeds during active starch synthesis Thus, our obse…	-	13.1.1.3.1	amino acid metabolism.synthesis.central amino acid metabolism.alanine.alanine aminotransferase
Sobic.001G261250	0	0.0098	2.3465	#N/A	Anther specific	Group4	0	0	0	0	#N/A	#N/A	-	-	-	-
Sobic.001G261573	1.8489	3.2723	0.8764	#N/A	Anther specific	Group3	AT4G34830	Pentatricopeptide repeat (PPR) superfamily protein	LOC_Os10g10170	PPR repeat domain containing protein, putative, expressed	#N/A	#N/A	-	-	-	-
Sobic.001G261600	0.0795	0.0662	1.4251	#N/A	-	Group6	0	0	LOC_Os10g22520	cellulase, putative, expressed	#N/A	#N/A	The GH5BG mRNA is highly expressed in the shoot during germination and in leaf sheaths of mature plants The GH5BG was up-regulated in response to salt stress, submergence stress, methyl jasmonate and abscisic acid in rice seedlings	-	35.2	not assigned.unknown
Sobic.001G262400	12.431	6.0147	0.8206	#N/A	-	Group2	AT1G36160	acetyl-CoA carboxylase 1	LOC_Os10g21910	acetyl-CoA carboxylase, putative, expressed	#N/A	#N/A	-	-	-	-
Sobic.001G262500	2.3178	2.0964	8.4342	#N/A	Anther specific	Group6	0	0	LOC_Os09g01140	expressed protein	#N/A	#N/A	-	-	27.3.49	RNA.regulation of transcription.GeBP like
Sobic.001G263100	4.0113	2.9398	0.7903	#N/A	-	Group2	AT5G54130	Calcium-binding endonuclease/exonuclease/phosphatase family	LOC_Os10g13550	endonuclease/exonuclease/phosphatase family domain containing protein, expressed	#N/A	#N/A	-	-	30.3	signalling.calcium
Sobic.001G263500	3.4182	2.6252	0.2293	#N/A	-	Group2	AT1G32860	Glycosyl hydrolase superfamily protein	LOC_Os10g07290	glycosyl hydrolases family 17, putative, expressed	#N/A	#N/A	-	-	26.4.1	misc.beta 1,3 glucan hydrolases.glucan endo-1,3-beta-glucosidase
Sobic.001G263900	0.0636	0.0722	2.1423	#N/A	-	Group6	AT1G64710.1	GroES-like zinc-binding dehydrogenase family protein	LOC_Os10g07229	dehydrogenase, putative, expressed	#N/A	#N/A	-	-	26.11	misc.alcohol dehydrogenases
Sobic.001G264500	0.3664	0.8739	3.2119	#N/A	Anther specific	Group5	AT1G01120.1	3-ketoacyl-CoA synthase 1	LOC_Os03g14170	3-ketoacyl-CoA synthase, putative, expressed	#N/A	#N/A	-	-	11.1.10	lipid metabolism.FA synthesis and FA elongation.beta ketoacyl CoA synthase
Sobic.001G265300	16.3311	23.2256	1.0041	#N/A	-	Group2	AT3G02610	Plant stearoyl-acyl-carrier-protein desaturase family protein	LOC_Os08g09950	acyl-desaturase, chloroplast precursor, putative, expressed	#N/A	#N/A	-	-	11.1.15	lipid metabolism.FA synthesis and FA elongation.ACP desaturase
Sobic.001G265900	7.3089	9.5235	24.0065	#N/A	-	Group6	AT4G38770.1	proline-rich protein 4	LOC_Os10g05980	POEI13 - Pollen Ole e I allergen and extensin family protein precursor, expressed	#N/A	#N/A	-	-	10.5.2	cell wall.cell wall proteins.proline rich proteins
Sobic.001G266100	43.1976	35.7273	2.6811	#N/A	-	Group2	AT2G21140	proline-rich protein 2	LOC_Os10g05950	POEI11 - Pollen Ole e I allergen and extensin family protein precursor, expressed	#N/A	#N/A	-	-	10.5.2	cell wall.cell wall proteins.proline rich proteins
Sobic.001G266300	1.5599	1.1083	0.0784	#N/A	-	Group2	AT2G21140	proline-rich protein 2	LOC_Os10g05750	POEI3 - Pollen Ole e I allergen and extensin family protein precursor, expressed	#N/A	#N/A	Further the microscopic analysis revealed that OsPRP3 enhances the cell wall integrity in the cold tolerant plant and confers cold-tolerance in rice Taken together, the results suggested that OsPRP3 is a cell wall protein, playing a crucial role in determining extracellular matrix structure of floral organs Here we report a novel flower-specific PRP designated OsPRP3 from rice Expression analysis…	-	10.5.2	cell wall.cell wall proteins.proline rich proteins
Sobic.001G266500	8.5121	4.6096	229.903	#N/A	Anther specific	Group6	AT4G33550.1	Bifunctional inhibitor/lipid-transfer protein/seed storage 2S albumin superfamily protein	LOC_Os10g05720	LTPL37 - Protease inhibitor/seed storage/LTP family protein precursor, expressed	#N/A	#N/A	To explore the potential gene function for improving rice reproductive development under drought, a drought induced gene, Oryza sativa Drought-Induced LTP (OsDIL) encoding a lipid transfer protein, was identified from our microarray data and selected for further study OsDIL was primarily expressed in the anther and mainly responsive to abiotic stresses, including drought, cold, NaCl, and stress-r…	-	26.21	misc.protease inhibitor/seed storage/lipid transfer protein (LTP) family protein
Sobic.001G266600	24.795	356.829	0.5977	OsDIL	Anther specific	Group3	AT4G33550	Bifunctional inhibitor/lipid-transfer protein/seed storage 2S albumin superfamily protein	LOC_Os10g05720	LTPL37 - Protease inhibitor/seed storage/LTP family protein precursor, expressed	#N/A	#N/A	To explore the potential gene function for improving rice reproductive development under drought, a drought induced gene, Oryza sativa Drought-Induced LTP (OsDIL) encoding a lipid transfer protein, was identified from our microarray data and selected for further study OsDIL was primarily expressed in the anther and mainly responsive to abiotic stresses, including drought, cold, NaCl, and stress-r…	-	26.21	misc.protease inhibitor/seed storage/lipid transfer protein (LTP) family protein
Sobic.001G267600	3.7138	2.3487	0.5032	#N/A	-	Group2	AT4G36010	Pathogenesis-related thaumatin superfamily protein	LOC_Os10g05660	thaumatin, putative, expressed	#N/A	#N/A	-	-	-	-
Sobic.001G267800	12.5792	14.6139	1.2202	#N/A	-	Group2	AT4G38660	Pathogenesis-related thaumatin superfamily protein	LOC_Os10g05600	thaumatin-like protein 1 precursor, putative, expressed	#N/A	#N/A	-	-	20.1	stress.biotic
Sobic.001G268400	20.7317	23.8785	0.5306	#N/A	Anther specific	Group2	AT4G38630	regulatory particle non-ATPase 10	LOC_Os03g13970	26S proteasome non-ATPase regulatory subunit 4, putative, expressed	#N/A	#N/A	-	-	29.5.11	protein.degradation.ubiquitin
Sobic.001G268700	3.9754	3.2577	9.6101	#N/A	-	Group6	AT5G66150.1	Glycosyl hydrolase family 38 protein	LOC_Os10g05069	lysosomal alpha-mannosidase precursor, putative, expressed	#N/A	#N/A	-	-	26.3	misc.gluco-, galacto- and mannosidases
Sobic.001G268850	0.3114	0.3602	21.3891	#N/A	-	Group6	AT5G66150.1	Glycosyl hydrolase family 38 protein	LOC_Os10g05069	lysosomal alpha-mannosidase precursor, putative, expressed	#N/A	#N/A	-	-	-	-
Sobic.001G269000	0.2209	0.9026	43.1267	#N/A	-	Group5	AT5G66150.1	Glycosyl hydrolase family 38 protein	LOC_Os10g05069	lysosomal alpha-mannosidase precursor, putative, expressed	#N/A	#N/A	-	-	26.3	misc.gluco-, galacto- and mannosidases
Sobic.001G269100	0.1739	0.0639	21.0286	#N/A	Anther specific	Group6	AT5G66150.1	Glycosyl hydrolase family 38 protein	LOC_Os10g05069	lysosomal alpha-mannosidase precursor, putative, expressed	#N/A	#N/A	-	-	-	-
Sobic.001G269600	0.0149	0	13.0744	#N/A	Anther specific	Group5	0	0	0	0	#N/A	#N/A	-	-	-	-
Sobic.001G271600	0.6666	1.102	0.0433	#N/A	-	Group2	AT5G17540	HXXXD-type acyl-transferase family protein	LOC_Os10g11980	transferase family protein, putative, expressed	#N/A	#N/A	Lesion mimic and blast resistance phenotypes were detected in the transgenic lines produced, clearly indicating that overexpression of OsAT1 caused the Spl18 phenotypes In addition, plants overexpressing OsAT1 showed resistance to bacterial blight The transcriptional level of OsAT1 was very low in the WT leaf blade but high in Spl18 leaf blade In wild-type rice, OsAT1 was transcribed mainly in th…	-	16.2	secondary metabolism.phenylpropanoids
Sobic.001G274800	0.528	0.3971	54.6056	#N/A	-	Group6	AT1G59960.1	NAD(P)-linked oxidoreductase superfamily protein	LOC_Os10g02480	oxidoreductase, aldo/keto reductase family protein, putative, expressed	#N/A	#N/A	-	-	3.5	minor CHO metabolism.others
Sobic.001G275200	24.8144	7.1329	0.2499	#N/A	-	Group2	AT1G59960	NAD(P)-linked oxidoreductase superfamily protein	LOC_Os10g02480	oxidoreductase, aldo/keto reductase family protein, putative, expressed	#N/A	#N/A	-	-	3.5	minor CHO metabolism.others
Sobic.001G277700	0.5804	1.3144	5.0126	#N/A	-	Group5	AT5G62560.1	RING/U-box superfamily protein with ARM repeat domain	LOC_Os09g21740	armadillo/beta-catenin repeat family protein, putative, expressed	#N/A	#N/A	-	-	-	-
Sobic.001G278400	0.1987	0.6613	1.455	#N/A	-	Group5	AT4G28310.1	0	0	0	#N/A	#N/A	-	-	-	-
Sobic.001G278700	26.5659	22.9395	10.8729	#N/A	-	Group2	AT4G08170	Inositol 1,3,4-trisphosphate 5/6-kinase family protein	LOC_Os10g01480	Inositol 1, 3, 4-trisphosphate 5/6-kinase, putative, expressed	#N/A	#N/A	-	-	30.4.5	signalling.phosphinositides.inositol-1,3,4-trisphosphate 5/6-kinase
Sobic.001G279000	0.0105	0.0477	5.9921	#N/A	Anther specific	Group6	0	0	LOC_Os10g17940	OsFBX382 - F-box domain containing protein, expressed	#N/A	#N/A	-	-	35.2	not assigned.unknown
Sobic.001G280100	6.5269	6.3788	39.2019	#N/A	-	Group6	AT3G07700.1	Protein kinase superfamily protein	LOC_Os09g07660	ELMO/CED-12 family protein, putative, expressed	#N/A	#N/A	-	-	35.1.1	not assigned.no ontology.ABC1 family protein
Sobic.001G280200	0.1682	1.1342	14.3871	#N/A	-	Group5	AT1G73280.1	serine carboxypeptidase-like 3	LOC_Os10g01110	OsSCP44 - Putative Serine Carboxypeptidase homologue, expressed	#N/A	#N/A	-	-	29.5.5	protein.degradation.serine protease
Sobic.001G281300	4.542	8.0561	32.8927	#N/A	-	Group5	AT4G19120.2	S-adenosyl-L-methionine-dependent methyltransferases superfamily protein	LOC_Os10g36690	dehydration response related protein, putative, expressed	#N/A	#N/A	-	-	20.2.3	stress.abiotic.drought/salt
Sobic.001G282000	1.6729	3.1155	7.5494	#N/A	-	Group5	AT2G02040.1	peptide transporter 2	LOC_Os10g42900	peptide transporter PTR2, putative, expressed	#N/A	#N/A	-	-	34.13	transport.peptides and oligopeptides
Sobic.001G282100	12.1175	12.3808	31.4848	#N/A	-	Group6	AT2G02040.1	peptide transporter 2	LOC_Os10g42870	peptide transporter PTR2, putative, expressed	#N/A	#N/A	-	-	34.13	transport.peptides and oligopeptides
Sobic.001G282700	18.2699	21.7498	53.6142	#N/A	-	Group6	AT1G32090.1	early-responsive to dehydration stress protein (ERD4)	LOC_Os10g42820	early-responsive to dehydration protein-related, putative, expressed	#N/A	#N/A	-	-	20.2.3	stress.abiotic.drought/salt
Sobic.001G283100	0.7668	0.9965	4.6013	#N/A	-	Group6	AT1G32080.1	membrane protein, putative	LOC_Os10g42780	lrgB-like family protein, expressed	#N/A	#N/A	-	-	35.1	not assigned.no ontology
Sobic.001G285200	47.8932	42.2422	15.3901	#N/A	-	Group2	AT1G65010	Plant protein of unknown function (DUF827)	LOC_Os05g02820	protein transport protein-related, putative, expressed	#N/A	#N/A	-	-	-	-
Sobic.001G285400	11.3274	71.714	21.8138	#N/A	-	Group3	AT2G23910	NAD(P)-binding Rossmann-fold superfamily protein	LOC_Os10g42620	dihydroflavonol-4-reductase, putative, expressed	#N/A	#N/A	-	-	16.8.3.1	secondary metabolism.flavonoids.dihydroflavonols.dihydroflavonol 4-reductase
Sobic.001G285600	0	0.0312	1.2817	#N/A	Anther specific	Group4	0	0	0	0	#N/A	#N/A	-	-	-	-
Sobic.001G286500	14.3643	13.255	3.9213	#N/A	-	Group2	AT1G79190	ARM repeat superfamily protein	LOC_Os10g42510	expressed protein	#N/A	#N/A	-	-	-	-
Sobic.001G286800	3.2086	4.6964	0.0631	#N/A	Anther specific	Group2	0	0	LOC_Os10g42066	expressed protein	#N/A	#N/A	-	-	-	-
Sobic.001G287000	0.8294	0.932	3.7529	#N/A	Anther specific	Group6	0	0	LOC_Os04g38290	expressed protein	#N/A	#N/A	-	-	-	-
Sobic.001G288000	55.8785	42.5817	18.2527	#N/A	-	Group2	AT3G04710	ankyrin repeat family protein	LOC_Os01g09384	ankyrin repeat domain containing protein, putative, expressed	#N/A	#N/A	-	-	31.1	cell.organisation
Sobic.001G288400	0.007	0	42.633	#N/A	Anther specific	Group5	AT1G14890.1	Plant invertase/pectin methylesterase inhibitor superfamily protein	LOC_Os10g10700	invertase/pectin methylesterase inhibitor family protein, putative, expressed	#N/A	#N/A	-	-	26.18	misc.invertase/pectin methylesterase inhibitor family protein
Sobic.001G289100	5.8021	6.4263	1.8671	#N/A	-	Group2	AT4G17870	Polyketide cyclase/dehydrase and lipid transport superfamily protein	LOC_Os10g42280	cyclase/dehydrase family protein, putative, expressed	#N/A	#N/A	Furthermore, OsABIL2 interacts with and co-localized with OsPYL1 mainly in the cytosol, and ABA treatment regulates the nucleus-cytosol distribution of OsABIL2, suggesting a different mechanism for the activation of ABA signaling	-	-	-
Sobic.001G290200	4.5567	5.8443	17.3454	#N/A	-	Group6	AT4G35470.1	plant intracellular ras group-related LRR 4	LOC_Os10g42190	leucine rich repeat containing protein, expressed	#N/A	#N/A	-	-	30.2.11	signalling.receptor kinases.leucine rich repeat XI
Sobic.001G292000	11.9169	7.2216	1.356	#N/A	-	Group2	AT2G38740	Haloacid dehalogenase-like hydrolase (HAD) superfamily protein	LOC_Os10g41930	haloacid dehalogenase-like hydrolase family protein, putative, expressed	#N/A	#N/A	-	-	-	-
Sobic.001G293600	33.2375	21.2222	9.6458	#N/A	-	Group2	AT4G17680	SBP (S-ribonuclease binding protein) family protein	LOC_Os10g41580	protein binding protein, putative, expressed	#N/A	#N/A	-	-	35.2	not assigned.unknown
Sobic.001G293900	0.1575	3.606	0	#N/A	Anther specific	Group7	AT3G44260.1	Polynucleotidyl transferase, ribonuclease H-like superfamily protein	LOC_Os06g34520	CAF1 family ribonuclease containing protein, putative, expressed	#N/A	#N/A	-	-	27.1.19	RNA.processing.ribonucleases
Sobic.001G294400	9.8221	13.2847	41.9404	#N/A	-	Group6	AT4G33950.1	Protein kinase superfamily protein	LOC_Os10g41490	CAMK_CAMK_like.41 - CAMK includes calcium/calmodulin depedent protein kinases, expressed	#N/A	#N/A	-	-	29.4	protein.postranslational modification
Sobic.001G294500	7.5647	6.2401	85.8351	#N/A	Anther specific	Group6	AT4G33510.1	3-deoxy-d-arabino-heptulosonate 7-phosphate synthase	LOC_Os10g41480	phospho-2-dehydro-3-deoxyheptonate aldolase, chloroplast precursor, putative, expressed	#N/A	#N/A	-	-	13.1.6.1.1	amino acid metabolism.synthesis.aromatic aa.chorismate.3-deoxy-D-arabino-heptulosonate 7-phosphate synthase
Sobic.001G294600	5.1014	6.178	1.8886	#N/A	-	Group2	AT5G51120	polyadenylate-binding protein 1	LOC_Os06g11620	RNA recognition motif containing protein, putative, expressed	#N/A	#N/A	-	-	27.1	RNA.processing
Sobic.001G295000	0.1001	0.0573	1.3473	#N/A	-	Group6	AT2G44740.1	cyclin p4;1	LOC_Os10g41430	cyclin, putative, expressed	#N/A	#N/A	Genetic and biochemical studies demonstrated that CYC U4;1 plays a positive role in promoting leaf erectness by controlling the abaxial sclerenchyma cell proliferation. Brassinosteroid Signaling Regulates Leaf Erectness in Oryza sativa via the Control of a Specific U-Type Cyclin and Cell Proliferation Furthermore, BR signaling inhibits the abaxial sclerenchyma cell division by coordinately regula…	-	31.3	cell.cycle
Sobic.001G295100	1.9841	2.5631	6.3288	#N/A	-	Group6	AT3G13720.1	PRA1 (Prenylated rab acceptor) family protein	LOC_Os10g41420	expressed protein	#N/A	#N/A	-	-	35.2	not assigned.unknown
Sobic.001G295300	51.9397	91.7098	32.5327	#N/A	-	Group3	AT4G25130	peptide met sulfoxide reductase 4	LOC_Os10g41400	peptide methionine sulfoxide reductase, putative, expressed	#N/A	#N/A	OsMSRA4.1 and OsMSRB1.1, two rice plastidial methionine sulfoxide reductases, are involved in abiotic stress responses	-	29.4	protein.postranslational modification
Sobic.001G295900	6.1717	5.7232	0.3078	#N/A	-	Group2	AT2G44830	Protein kinase superfamily protein	LOC_Os10g41290	AGC_PVPK_like_kin82y.17 - ACG kinases include homologs to PKA, PKG and PKC, expressed	#N/A	#N/A	-	-	29.4	protein.postranslational modification
Sobic.001G296300	0.3269	0.3998	5.2378	#N/A	-	Group6	AT5G47230.1	ethylene responsive element binding factor 5	LOC_Os10g41330	AP2 domain containing protein, expressed	#N/A	#N/A	-	ERF	17.5.2	hormone metabolism.ethylene.signal transduction
Sobic.001G296400	171.383	139.422	50.8853	#N/A	Anther specific	Group2	AT3G60340	alpha/beta-Hydrolases superfamily protein	LOC_Os10g41340	palmitoyl-protein thioesterase 1 precursor, putative, expressed	#N/A	#N/A	-	-	11.9.1	lipid metabolism.lipid degradation.palmitoyl[protein] hydrolase
Sobic.001G296800	25.6838	21.6978	10.9631	#N/A	-	Group2	AT5G07590	Transducin/WD40 repeat-like superfamily protein	LOC_Os10g41370	WD repeat-containing protein 8, putative, expressed	#N/A	#N/A	-	-	-	-
Sobic.001G297200	2.2287	4.2098	8.1847	#N/A	-	Group5	AT3G60390.1	homeobox-leucine zipper protein 3	LOC_Os10g41230	homeobox associated leucine zipper, putative, expressed	#N/A	#N/A	The auxin-inducible homeobox gene Oshox1 of rice (Oryza sativa) is a positive regulator of procambial cell fate commitment, and its overexpression reduces the sensitivity of polar auxin transport (PAT) to the PAT inhibitor 1-N-naphthylphthalamic acid (NPA) Finally, we show that in the absence of any overt phenotypical change, Oshox1 overexpression specifically reduces the affinity of the NPA-bind…	HD-ZIP	27.3.22	RNA.regulation of transcription.HB,Homeobox transcription factor family
Sobic.001G297600	3.852	3.509	27.5844	#N/A	-	Group6	AT5G61520.1	Major facilitator superfamily protein	LOC_Os10g41190	transporter family protein, putative, expressed	#N/A	#N/A	-	-	34.2	transport.sugars
Sobic.001G297900	12.5907	9.8208	2.3796	#N/A	-	Group2	AT5G04620	biotin F	LOC_Os01g53450	aminotransferase, classes I and II, domain containing protein, expressed	#N/A	#N/A	-	-	16.99	secondary metabolism.unspecified
Sobic.001G298500	50.7204	36.0051	4.5623	#N/A	-	Group2	AT4G17350	Plant protein of unknown function (DUF828) with plant pleckstrin homology-like region	LOC_Os10g41060	expressed protein	#N/A	#N/A	-	-	35.2	not assigned.unknown
Sobic.001G298800	33.3362	27.4762	7.5265	#N/A	-	Group2	AT5G47380	Protein of unknown function, DUF547	LOC_Os10g41040	ternary complex factor MIP1, putative, expressed	#N/A	#N/A	-	-	35.2	not assigned.unknown
Sobic.001G299600	1.8638	2.4089	0.5591	#N/A	-	Group2	AT3G60530	GATA transcription factor 4	LOC_Os10g40810	GATA zinc finger domain containing protein, expressed	#N/A	#N/A	-	GATA	27.3.9	RNA.regulation of transcription.C2C2(Zn) GATA transcription factor family
Sobic.001G300400	36.7015	38.6093	164.694	#N/A	-	Group6	AT1G65680.1	expansin B2	LOC_Os10g40730	expansin precursor, putative, expressed	#N/A	#N/A	-	-	10.7	cell wall.modification
Sobic.001G300700	0.3287	3.6582	0.0565	#N/A	-	Group3	AT1G65680	expansin B2	LOC_Os10g40720	expansin precursor, putative, expressed	#N/A	#N/A	Using antibodies specific for OsEXPB3, a vegetative beta-expansin of rice (Oryza sativa L ), we found that OsEXPB3 is tightly bound to the cell wall and, unlike alpha-expansins, cannot be solubilized with extraction buffer containing 1 M NaCl Immunohistochemistry showed that OsEXPB3 is present in all regions of the coleoptile and root tissues tested	-	10.7	cell wall.modification
Sobic.001G300800	0.9912	0.8866	26.4936	#N/A	-	Group6	AT1G65680.1	expansin B2	LOC_Os10g40720	expansin precursor, putative, expressed	#N/A	#N/A	Using antibodies specific for OsEXPB3, a vegetative beta-expansin of rice (Oryza sativa L ), we found that OsEXPB3 is tightly bound to the cell wall and, unlike alpha-expansins, cannot be solubilized with extraction buffer containing 1 M NaCl Immunohistochemistry showed that OsEXPB3 is present in all regions of the coleoptile and root tissues tested	-	10.7	cell wall.modification
Sobic.001G300900	5.0073	5.8814	1.3182	#N/A	-	Group2	AT1G65680	expansin B2	LOC_Os10g40720	expansin precursor, putative, expressed	#N/A	#N/A	Using antibodies specific for OsEXPB3, a vegetative beta-expansin of rice (Oryza sativa L ), we found that OsEXPB3 is tightly bound to the cell wall and, unlike alpha-expansins, cannot be solubilized with extraction buffer containing 1 M NaCl Immunohistochemistry showed that OsEXPB3 is present in all regions of the coleoptile and root tissues tested	-	10.7	cell wall.modification
Sobic.001G302800	3.5901	4.191	0.0793	#N/A	-	Group2	AT1G12110	nitrate transporter 1.1	LOC_Os10g40600	peptide transporter PTR2, putative, expressed	#N/A	#N/A	Variation in NRT1.1B contributes to nitrate-use divergence between rice subspecies Here we show that variation in a nitrate-transporter gene, NRT1.1B (OsNPF6.5), may contribute to this divergence in nitrate use.	-	34.13	transport.peptides and oligopeptides
Sobic.001G303300	1.0356	1.5359	3.2241	#N/A	-	Group5	AT4G22580.1	Exostosin family protein	LOC_Os10g40559	exostosin family domain containing protein, expressed	#N/A	#N/A	-	-	26.2	misc.UDP glucosyl and glucoronyl transferases
Sobic.001G303900	6.0598	8.8914	34.324	#N/A	-	Group6	AT4G22590.1	Haloacid dehalogenase-like hydrolase (HAD) superfamily protein	LOC_Os10g40550	CPuORF23 - conserved peptide uORF-containing transcript, expressed	#N/A	#N/A	-	-	3.2.2	minor CHO metabolism.trehalose.TPP
Sobic.001G304700	3.0863	12.9477	83.7651	#N/A	-	Group5	AT5G38710.1	Methylenetetrahydrofolate reductase family protein	LOC_Os10g40360	proline oxidase, mitochondrial precursor, putative, expressed	#N/A	#N/A	-	-	13.2.2.2	amino acid metabolism.degradation.glutamate family.proline
Sobic.001G305500	5.5763	5.27	28.7321	#N/A	-	Group6	AT2G45900.1	Phosphatidylinositol N-acetyglucosaminlytransferase subunit P-related	LOC_Os10g40250	expressed protein	#N/A	#N/A	-	-	35.2	not assigned.unknown
Sobic.001G306200	0.0141	0	69.4511	OSIPA	Anther specific	Group5	AT1G65680.1	expansin B2	LOC_Os10g40090	expansin precursor, putative, expressed	#N/A	#N/A	As such, the OSIPA promoter seems promising for generation of stable male-sterile lines required for the production of hybrids in rice and other crop plants Earlier, a pollen-specific Oryza sativa indica pollen allergen gene (OSIPA), coding for expansins/pollen allergens, was isolated from rice, and its promoterΓÇôupon expression in tobacco and ArabidopsisΓÇôwas found active during the late stage…	-	10.7	cell wall.modification
Sobic.001G306400	0.0063	0	33.86	OSIPA	Anther specific	Group5	AT1G65680.1	expansin B2	LOC_Os10g40090	expansin precursor, putative, expressed	#N/A	#N/A	As such, the OSIPA promoter seems promising for generation of stable male-sterile lines required for the production of hybrids in rice and other crop plants Earlier, a pollen-specific Oryza sativa indica pollen allergen gene (OSIPA), coding for expansins/pollen allergens, was isolated from rice, and its promoterΓÇôupon expression in tobacco and ArabidopsisΓÇôwas found active during the late stage…	-	10.7	cell wall.modification
Sobic.001G308000	3.5284	3.2813	14.5085	#N/A	-	Group6	AT1G22060.1	0	LOC_Os03g01710	expressed protein	#N/A	#N/A	-	-	35.2	not assigned.unknown
Sobic.001G308200	8.2344	8.3748	2.4853	#N/A	-	Group2	AT3G53130	Cytochrome P450 superfamily protein	LOC_Os10g39930	cytochrome P450 97B2, putative, expressed	#N/A	#N/A	-	-	26.10	misc.cytochrome P450
Sobic.001G308900	5.803	5.7677	1.7787	#N/A	-	Group2	AT5G03450	Transducin/WD40 repeat-like superfamily protein	LOC_Os10g39850	zinc finger, C3HC4 type domain containing protein, expressed	#N/A	#N/A	-	-	29.5.11.4.2	protein.degradation.ubiquitin.E3.RING
Sobic.001G310100	30.0745	28.5165	69.4504	#N/A	-	Group6	AT4G35140.1	Transducin/WD40 repeat-like superfamily protein	LOC_Os10g39760	WD domain, G-beta repeat domain containing protein, expressed	#N/A	#N/A	-	-	35.1	not assigned.no ontology
Sobic.001G310500	0.7276	0.5441	44.303	#N/A	-	Group6	AT3G51420.1	strictosidine synthase-like 4	LOC_Os10g39710	strictosidine synthase, putative, expressed	#N/A	#N/A	-	-	-	-
Sobic.001G310800	0.3207	0.4075	0.027	#N/A	-	Group2	AT3G53810	Concanavalin A-like lectin protein kinase family protein	LOC_Os10g38960	lectin-like receptor kinase, putative, expressed	#N/A	#N/A	-	-	26.16	misc.myrosinases-lectin-jacalin
Sobic.001G311000	1.5663	6.0446	34.0146	#N/A	-	Group5	AT3G45970.1	expansin-like A1	LOC_Os10g39640	expansin precursor, putative, expressed	#N/A	#N/A	-	-	10.7	cell wall.modification
Sobic.001G311900	0.0052	0	17.8234	#N/A	-	Group5	AT5G23210.1	serine carboxypeptidase-like 34	LOC_Os10g39560	OsSCP47 - Putative Serine Carboxypeptidase homologue, expressed	#N/A	#N/A	-	-	29.5.5	protein.degradation.serine protease
Sobic.001G312700	1.5964	1.2513	0.3414	#N/A	-	Group2	AT3G25060	Tetratricopeptide repeat (TPR)-like superfamily protein	LOC_Os10g39460	selenium-binding protein-like, putative, expressed	#N/A	#N/A	-	-	35.1.5	not assigned.no ontology.pentatricopeptide (PPR) repeat-containing protein
Sobic.001G314400	5.9056	6.4761	37.2363	#N/A	-	Group6	AT4G22950.1	AGAMOUS-like 19	LOC_Os10g39130	OsMADS56 - MADS-box family gene with MIKCc type-box, expressed	#N/A	#N/A	Overexpression of OsMADS56 (56OX) also resulted in delayed flowering under LD These observations imply that OsMADS50 and OsMADS56 function antagonistically through OsLFL1-Ehd1 in regulating LD-dependent flowering OsMADS50 and OsMADS56 function antagonistically in regulating long day (LD)-dependent flowering in rice	MIKC_MADS	27.3.24	RNA.regulation of transcription.MADS box transcription factor family
Sobic.001G314800	0.2551	0.3622	6.5922	#N/A	-	Group6	AT2G40095.1	Alpha/beta hydrolase related protein	LOC_Os10g39090	hydrolase, alpha/beta fold family protein, putative, expressed	#N/A	#N/A	-	-	35.2	not assigned.unknown
Sobic.001G315000	0.0104	0	19.2035	#N/A	-	Group5	AT5G41460.1	Protein of unknown function (DUF604)	LOC_Os10g39020	fringe-related protein, putative, expressed	#N/A	#N/A	-	-	35.1	not assigned.no ontology
Sobic.001G316000	0.3846	0.5904	6.7796	#N/A	-	Group6	AT1G01540.2	Protein kinase superfamily protein	LOC_Os10g38920	protein kinase domain containing protein, expressed	#N/A	#N/A	-	-	-	-
Sobic.001G316100	0.3007	0.5482	47.8564	#N/A	-	Group6	AT4G19100.1	Protein of unknown function (DUF3464)	LOC_Os10g38910	expressed protein	#N/A	#N/A	-	-	-	-
Sobic.001G316300	0.1328	0.1355	6.8858	#N/A	-	Group6	AT2G36026.1	Ovate family protein	LOC_Os10g38880	DUF623 domain containing protein, expressed	#N/A	#N/A	-	-	35.1	not assigned.no ontology
Sobic.001G317000	0.7875	0.3142	14.9236	#N/A	-	Group6	AT1G10370.1	Glutathione S-transferase family protein	LOC_Os10g38740	glutathione S-transferase, putative, expressed	#N/A	#N/A	-	-	26.9	misc.glutathione S transferases
Sobic.001G317200	0.0676	0.1175	1.4099	#N/A	-	Group6	AT1G10360.1	glutathione S-transferase TAU 18	LOC_Os10g38730	glutathione S-transferase, putative, expressed	#N/A	#N/A	-	-	26.9	misc.glutathione S transferases
Sobic.001G318700	0	14.026	1.1729	#N/A	-	Group3	AT1G10370	Glutathione S-transferase family protein	LOC_Os10g38489	glutathione S-transferase GSTU6, putative, expressed	#N/A	#N/A	-	-	26.9	misc.glutathione S transferases
Sobic.001G318900	0	0.0042	1.3938	#N/A	-	Group4	AT1G10360	glutathione S-transferase TAU 18	LOC_Os10g38160	glutathione S-transferase, putative, expressed	#N/A	#N/A	-	-	26.9	misc.glutathione S transferases
Sobic.001G319500	1.4061	0.1957	15.3543	#N/A	-	Group4	AT1G10370	Glutathione S-transferase family protein	LOC_Os10g38140	glutathione S-transferase, putative, expressed	#N/A	#N/A	-	-	26.9	misc.glutathione S transferases
Sobic.001G319900	0.0626	0.0687	13.5401	#N/A	-	Group6	AT2G45510.1	cytochrome P450, family 704, subfamily A, polypeptide 2	LOC_Os10g38110	cytochrome P450, putative, expressed	#N/A	#N/A	-	-	26.10	misc.cytochrome P450
Sobic.001G320000	0.9536	1.4482	3.4968	#N/A	-	Group5	AT1G04110.1	Subtilase family protein	LOC_Os10g38080	OsSub61 - Putative Subtilisin homologue, expressed	#N/A	#N/A	-	-	29.5.1	protein.degradation.subtilases
Sobic.001G320300	10.8153	292.771	0.1791	OsNP1	Anther specific	Group3	AT1G12570	Glucose-methanol-choline (GMC) oxidoreductase family protein	LOC_Os10g38050	HOTHEAD precursor, putative, expressed	#N/A	#N/A	The osnp1 mutant plant displays normal vegetative growth but complete male sterility insensitive to environmental conditions OsNP1 encodes a putative glucose-methanol-choline oxidoreductase regulating tapetum degeneration and pollen exine formation; it is specifically expressed in the tapetum and miscrospores OsNP1 was coupled with an alpha-amylase gene to devitalize transgenic pollen and the red…	-	26.8	misc.nitrilases, *nitrile lyases, berberine bridge enzymes, reticuline oxidases, troponine reductases
Sobic.001G320400	2.709	9.8424	0.1868	#N/A	-	Group2	AT4G25433	peptidoglycan-binding LysM domain-containing protein	LOC_Os10g38040	lysM domain containing protein, putative, expressed	#N/A	#N/A	Suppression of OsEMSA1 expression resulted in a defective embryo sac with poor differentiation of gametophytic cells, which consequently failed to attract pollen tubes and so reduced the panicle seed-setting rate A LysM Domain-Containing Gene OsEMSA1 Involved in Embryo sac Development in Rice (Oryza sativa L.).	-	35.1	not assigned.no ontology
Sobic.001G320500	1.3175	1.4734	0.1826	#N/A	-	Group2	0	0	LOC_Os10g38020	expressed protein	#N/A	#N/A	-	-	35.2	not assigned.unknown
Sobic.001G321100	0.184	0.2789	58.7579	#N/A	-	Group6	0	0	LOC_Os10g37860	expressed protein	#N/A	#N/A	-	-	-	-
Sobic.001G322200	10.2045	8.5933	0.4932	#N/A	-	Group2	AT2G36290	alpha/beta-Hydrolases superfamily protein	LOC_Os10g37710	hydrolase, alpha/beta fold family protein, putative, expressed	#N/A	#N/A	-	-	35.1	not assigned.no ontology
Sobic.001G323701	0.0573	0.0522	11.8426	#N/A	-	Group6	AT2G05160.1	CCCH-type zinc fingerfamily protein with RNA-binding domain	LOC_Os08g03310	zinc finger family protein, putative, expressed	#N/A	#N/A	-	-	27.3.99	RNA.regulation of transcription.unclassified
Sobic.001G323900	4.0692	3.2316	1.1021	#N/A	-	Group2	AT5G07610	F-box family protein	LOC_Os07g35060	OsFBX238 - F-box domain containing protein, expressed	#N/A	#N/A	-	-	29.5.11.4.3.2	protein.degradation.ubiquitin.E3.SCF.FBOX
Sobic.001G324500	0	0	3.2699	#N/A	Anther specific	Group6	AT5G47550.1	Cystatin/monellin superfamily protein	LOC_Os03g31510	cysteine proteinase inhibitor 8 precursor, putative, expressed	#N/A	#N/A	-	-	29.5.3	protein.degradation.cysteine protease
Sobic.001G324700	1.6079	1.4626	8.2985	#N/A	-	Group6	AT5G47550.1	Cystatin/monellin superfamily protein	LOC_Os03g31510	cysteine proteinase inhibitor 8 precursor, putative, expressed	#N/A	#N/A	-	-	-	-
Sobic.001G324800	14.5631	17.1822	298.967	#N/A	-	Group6	AT5G47550.1	Cystatin/monellin superfamily protein	LOC_Os03g31510	cysteine proteinase inhibitor 8 precursor, putative, expressed	#N/A	#N/A	-	-	29.5.3	protein.degradation.cysteine protease
Sobic.001G325200	10.9967	8.9486	56.4631	#N/A	-	Group6	AT4G34890.1	xanthine dehydrogenase 1	LOC_Os03g31550	aldehyde oxidase, putative, expressed	#N/A	#N/A	-	-	17.1.1	hormone metabolism.abscisic acid.synthesis-degradation
Sobic.001G328500	2.1376	2.6896	21.0334	#N/A	-	Group6	AT5G67420.1	LOB domain-containing protein 37	LOC_Os03g33090	DUF260 domain containing protein, putative, expressed	#N/A	#N/A	Furthermore, the metabolomic and transcriptomic analysis of the Os-LBD37/ASL39-overexpressing rice plants indicated that Os-LBD37/ASL39 is associated with processes related to nitrogen metabolism in rice	LBD	27.3.37	RNA.regulation of transcription.AS2,Lateral Organ Boundaries Gene Family
Sobic.001G329400	0.2011	0.1769	1.5374	#N/A	-	Group6	AT5G67370.1	Protein of unknown function (DUF1230)	LOC_Os03g32490	DUF1230 domain containing protein, expressed	#N/A	#N/A	-	-	35.2	not assigned.unknown
Sobic.001G329600	0.0274	0.027	2.6926	#N/A	-	Group6	0	0	LOC_Os03g32420	expressed protein	#N/A	#N/A	-	-	35.2	not assigned.unknown
Sobic.001G331200	0.1784	0.3517	6.1641	#N/A	-	Group6	AT4G37390.1	Auxin-responsive GH3 family protein	LOC_Os07g40290	OsGH3.8 - Probable indole-3-acetic acid-amido synthetase, expressed	#N/A	#N/A	OsMGH3/OsGH3-8 is expressed abundantly in rice florets and is regulated by two related and redundant transcription factors, OsMADS1 and OsMADS6, but its contribution to flower development is not known Here we use GH3-8 from Oryza sativa (rice; OsGH3-8), which functions as an indole-acetic acid (IAA)-amido synthetase, for detailed mechanistic studies The overexpression of OsMGH3 during the vegetat…	-	17.2.3	hormone metabolism.auxin.induced-regulated-responsive-activated
Sobic.001G332000	0.2673	0.0484	749.418	#N/A	-	Group6	0	0	LOC_Os06g45160	pollen allergen, putative, expressed	#N/A	#N/A	-	-	-	-
Sobic.001G332400	0.1828	0.1441	2.749	#N/A	-	Group6	AT3G29180.1	Protein of unknown function (DUF1336)	LOC_Os12g38850	DUF1336 domain containing protein, expressed	#N/A	#N/A	-	-	35.2	not assigned.unknown
Sobic.001G334400	2.5758	2.3876	0.1491	#N/A	Anther specific	Group2	AT2G45910	U-box domain-containing protein kinase family protein	LOC_Os03g31000	protein kinase, putative, expressed	#N/A	#N/A	-	-	-	-
Sobic.001G334501	3.145	2.8887	0.0665	#N/A	-	Group2	AT3G02610	Plant stearoyl-acyl-carrier-protein desaturase family protein	LOC_Os03g30950	acyl-desaturase, chloroplast precursor, putative, expressed	#N/A	#N/A	-	-	11.1.15	lipid metabolism.FA synthesis and FA elongation.ACP desaturase
Sobic.001G334900	0.2164	0.2502	2.4198	#N/A	-	Group6	AT1G18650.1	plasmodesmata callose-binding protein 3	LOC_Os03g30830	X8 domain containing protein, expressed	#N/A	#N/A	-	-	26.4	misc.beta 1,3 glucan hydrolases
Sobic.001G335100	1.3232	1.4977	0.2979	#N/A	-	Group2	AT3G59200	F-box/RNI-like superfamily protein	LOC_Os04g13160	OsFBD9 - F-box and FBD domain containing protein, expressed	#N/A	#N/A	-	-	29.5.11.4.3.2	protein.degradation.ubiquitin.E3.SCF.FBOX
Sobic.001G335500	42.0779	36.8055	18.1371	#N/A	-	Group2	AT3G25150	Nuclear transport factor 2 (NTF2) family protein with RNA binding (RRM-RBD-RNP motifs) domain	LOC_Os03g30550	RNA-binding protein-like, putative, expressed	#N/A	#N/A	-	-	29.3.1	protein.targeting.nucleus
Sobic.001G335800	1.9879	2.0767	0.1042	#N/A	Anther specific	Group2	AT1G74160	0	LOC_Os03g30530	expressed protein	#N/A	#N/A	-	-	35.2	not assigned.unknown
Sobic.001G337100	0.3682	0.5088	10.1135	#N/A	Anther specific	Group6	AT2G37410.1	translocase inner membrane subunit 17-2	LOC_Os07g41330	mitochondrial import inner membrane translocase subunit Tim17, putative, expressed	#N/A	#N/A	-	-	29.3.2	protein.targeting.mitochondria
Sobic.001G337400	13.9292	25.3875	0.3014	#N/A	-	Group2	AT1G13680	PLC-like phosphodiesterases superfamily protein	LOC_Os03g30130	phospholipase C, putative, expressed	#N/A	#N/A	-	-	30.6	signalling.MAP kinases
Sobic.001G337600	2.0727	1.6082	24.6657	#N/A	-	Group6	AT5G15802.1	0	LOC_Os03g30092	expressed protein	#N/A	#N/A	-	-	35.2	not assigned.unknown
Sobic.001G339400	16.863	19.5169	43.3237	#N/A	-	Group6	AT4G16380.1	Heavy metal transport/detoxification superfamily protein	LOC_Os03g29920	proline-rich protein, putative, expressed	#N/A	#N/A	-	-	35.2	not assigned.unknown
Sobic.001G339801	1.6516	2.9574	72.8892	#N/A	-	Group6	AT2G44310.1	Calcium-binding EF-hand family protein	LOC_Os03g29770	EF hand family protein, expressed	#N/A	#N/A	-	-	30.3	signalling.calcium
Sobic.001G340700	3.8132	8.1181	21.5468	#N/A	-	Group5	AT1G17455.1	ELF4-like 4	LOC_Os03g29680	EARLY flowering protein, putative, expressed	#N/A	#N/A	-	-	35.2	not assigned.unknown
Sobic.001G341300	6.9277	16.9017	28.8201	#N/A	-	Group5	AT1G19740.1	ATP-dependent protease La (LON) domain protein	LOC_Os03g29540	ATP-dependent protease, putative, expressed	#N/A	#N/A	-	-	29.5	protein.degradation
Sobic.001G341600	0.2221	0.122	1.8558	#N/A	-	Group6	AT2G05940.1	Protein kinase superfamily protein	LOC_Os03g29410	tyrosine protein kinase domain containing protein, putative, expressed	#N/A	#N/A	-	-	29.4.1.57	protein.postranslational modification.kinase.receptor like cytoplasmatic kinase VII
Sobic.001G342300	0	0	2.8383	#N/A	-	Group6	AT2G18110.1	Translation elongation factor EF1B/ribosomal protein S6 family protein	LOC_Os03g29260	elongation factor protein, putative, expressed	#N/A	#N/A	Expression of EF-1beta2 mRNA is abundant in seeds and cultured cells, but is considerably low in the tissues of the rice seedling	-	29.2.4	protein.synthesis.elongation
Sobic.001G342900	21.9593	18.1042	53.7242	#N/A	-	Group6	AT1G19140.1	0	LOC_Os03g29180	ubiquinone biosynthesis protein COQ9, mitochondrial precursor, putative, expressed	#N/A	#N/A	-	-	35.2	not assigned.unknown
Sobic.001G344000	1.5159	2.2927	7.6519	#N/A	-	Group5	AT1G74940.1	Protein of unknown function (DUF581)	LOC_Os10g28680	DUF581 domain containing protein, expressed	#N/A	#N/A	-	-	35.2	not assigned.unknown
Sobic.001G344400	14.2752	14.2268	293.224	#N/A	-	Group6	AT1G74960.1	fatty acid biosynthesis 1	LOC_Os03g28420	3-oxoacyl-synthase, putative, expressed	#N/A	#N/A	-	-	11.1.3	lipid metabolism.FA synthesis and FA elongation.ketoacyl ACP synthase
Sobic.001G344500	131.415	167.094	5.2117	#N/A	-	Group2	AT3G43190	sucrose synthase 4	LOC_Os03g28330	sucrose synthase, putative, expressed	#N/A	#N/A	-	-	2.2.1.5	major CHO metabolism.degradation.sucrose.Susy
Sobic.001G344800	19.6835	23.5626	5.9605	#N/A	-	Group2	AT1G73040	Mannose-binding lectin superfamily protein	LOC_Os04g30040	jacalin-like lectin domain containing protein, expressed	#N/A	#N/A	-	-	-	-
Sobic.001G346500	13.2106	9.9032	2.7129	#N/A	-	Group2	AT3G13320	cation exchanger 2	LOC_Os03g27960	sodium/calcium exchanger protein, putative, expressed	#N/A	#N/A	-	-	34.21	transport.calcium
Sobic.001G347800	4.0447	4.2549	0.8196	#N/A	-	Group2	AT2G26550	heme oxygenase 2	LOC_Os03g27770	heme oxygenase 2, putative, expressed	#N/A	#N/A	Young Leaf Chlorosis 2 encodes the stroma-localized heme oxygenase 2 which is required for normal tetrapyrrole biosynthesis in rice Subcellular localization and chloroplast fractionation experiments indicated that OsHO2 resides in the stroma.	-	19.21	tetrapyrrole synthesis.heme oxygenase
Sobic.001G349700	15.5636	13.3051	4.5044	#N/A	-	Group2	AT4G00120	basic helix-loop-helix (bHLH) DNA-binding superfamily protein	LOC_Os03g27390	CPuORF35 - conserved peptide uORF-containing transcript, expressed	#N/A	#N/A	-	bHLH	35.2	not assigned.unknown
Sobic.001G349800	5.0002	6.2787	0.4297	#N/A	-	Group2	AT3G15730	phospholipase D alpha 1	LOC_Os03g27370	phospholipase D, putative, expressed	ABAsignaling	OsPLDα3	-	-	11.9.3.1	lipid metabolism.lipid degradation.lysophospholipases.phospholipase D
Sobic.001G350700	13.1231	15.9495	53.8288	#N/A	-	Group6	AT1G78290.2	Protein kinase superfamily protein	LOC_Os03g27280	CAMK_CAMK_like.19 - CAMK includes calcium/calmodulin depedent protein kinases, expressed	#N/A	#N/A	-	-	29.4	protein.postranslational modification
Sobic.001G351700	15.6941	14.9225	47.4497	#N/A	-	Group6	AT5G09410.1	ethylene induced calmodulin binding protein	LOC_Os07g43030	calmodulin-binding transcription activator, putative, expressed	#N/A	#N/A	-	CAMTA	27.3.39	RNA.regulation of transcription.AtSR Transcription Factor family
Sobic.001G351900	1.8012	2.6981	6.1231	#N/A	-	Group5	AT5G45370.2	nodulin MtN21 /EamA-like transporter family protein	LOC_Os06g49500	integral membrane protein, putative, expressed	#N/A	#N/A	-	-	33.99	development.unspecified
Sobic.001G352200	8.8197	4.4336	17.7097	#N/A	-	Group4	AT4G33520	P-type ATP-ase 1	LOC_Os03g27040	heavy metal-associated domain containing protein, expressed	#N/A	#N/A	-	-	-	-
Sobic.001G352300	15.4043	13.058	1.2058	#N/A	-	Group2	AT5G64200	ortholog of human splicing factor SC35	LOC_Os03g27030	RNA recognition motif containing protein, expressed	#N/A	#N/A	-	-	27.4	RNA.RNA binding
Sobic.001G353200	10.9695	7.2537	17.771	#N/A	-	Group4	AT5G20650	copper transporter 5	LOC_Os09g26900	ctr copper transporter family protein, putative, expressed	#N/A	#N/A	-	-	34.12	transport.metal
Sobic.001G353300	2.4435	1.3666	12.549	#N/A	-	Group6	AT5G65140.1	Haloacid dehalogenase-like hydrolase (HAD) superfamily protein	LOC_Os03g26910	uncharacterized glycosyl hydrolase Rv2006/MT2062, putative, expressed	#N/A	#N/A	-	-	3.2.2	minor CHO metabolism.trehalose.TPP
Sobic.001G353400	0.0745	0.1795	9.3801	#N/A	-	Group6	AT1G78070.1	Transducin/WD40 repeat-like superfamily protein	LOC_Os03g26870	WD-40 repeat family protein, putative, expressed	#N/A	#N/A	-	-	35.1	not assigned.no ontology
Sobic.001G354700	0.5693	1.2234	46.9226	#N/A	-	Group6	AT2G28630.1	3-ketoacyl-CoA synthase 12	LOC_Os03g26530	3-ketoacyl-CoA synthase, putative, expressed	#N/A	#N/A	-	-	11.1.10	lipid metabolism.FA synthesis and FA elongation.beta ketoacyl CoA synthase
Sobic.001G354900	5.6959	8.6949	0.0666	#N/A	Anther specific	Group2	0	0	0	0	#N/A	#N/A	-	-	35.2	not assigned.unknown
Sobic.001G355300	0.0886	0.0677	205.783	#N/A	Anther specific	Group6	AT5G15140.1	Galactose mutarotase-like superfamily protein	LOC_Os03g26430	aldose 1-epimerase, putative, expressed	#N/A	#N/A	-	-	3.5	minor CHO metabolism.others
Sobic.001G355900	5.1797	2.7656	0.1246	#N/A	-	Group2	0	0	LOC_Os03g26180	expressed protein	#N/A	#N/A	-	-	-	-
Sobic.001G357200	19.9261	14.8759	4.8276	#N/A	-	Group2	AT2G37220	RNA-binding (RRM/RBD/RNP motifs) family protein	LOC_Os03g25960	RNA recognition motif containing protein, putative, expressed	#N/A	#N/A	-	-	27.4	RNA.RNA binding
Sobic.001G357900	0.0801	0.286	4.4605	#N/A	-	Group5	AT3G13560.2	O-Glycosyl hydrolases family 17 protein	LOC_Os03g25790	glycosyl hydrolases family 17 protein, expressed	#N/A	#N/A	-	-	26.4	misc.beta 1,3 glucan hydrolases
Sobic.001G359100	0.1156	0.2001	175.257	#N/A	Anther specific	Group6	AT2G46950.1	cytochrome P450, family 709, subfamily B, polypeptide 2	LOC_Os01g24780	cytochrome P450, putative, expressed	#N/A	#N/A	-	-	26.10	misc.cytochrome P450
Sobic.001G359500	0.0573	0.1092	5.9122	#N/A	-	Group6	AT2G46950.1	cytochrome P450, family 709, subfamily B, polypeptide 2	LOC_Os03g25480	cytochrome P450, putative, expressed	#N/A	#N/A	-	-	26.10	misc.cytochrome P450
Sobic.001G359601	0.0849	0.0529	1.6028	#N/A	Anther specific	Group6	AT3G05890.1	Low temperature and salt responsive protein family	LOC_Os07g44180	OsRCI2-10 - Hydrophobic protein LTI6A, expressed	#N/A	#N/A	Two closely related genes (OsLti6a, OsLti6b), which are induced by low temperature during seedling emergence were isolated from a cold tolerant temperate japonica rice cultivar	-	35.2	not assigned.unknown
Sobic.001G359700	0.2138	0.1773	54.0487	#N/A	-	Group6	AT3G21550.1	DUF679 domain membrane protein 2	LOC_Os03g25440	expressed protein	#N/A	#N/A	-	-	35.2	not assigned.unknown
Sobic.001G360600	6.3969	8.6382	32.816	#N/A	-	Group6	AT1G56700.1	Peptidase C15, pyroglutamyl peptidase I-like	LOC_Os03g25270	pyrrolidone-carboxylate peptidase, putative, expressed	#N/A	#N/A	-	-	29.5	protein.degradation
Sobic.001G360700	0.2025	0.5672	2.6712	#N/A	-	Group5	AT5G07990.1	Cytochrome P450 superfamily protein	LOC_Os03g25150	transposon protein, putative, unclassified, expressed	#N/A	#N/A	-	-	26.10	misc.cytochrome P450
Sobic.001G362001	7.9848	11.1305	40.4567	#N/A	-	Group6	AT1G61590.1	Protein kinase superfamily protein	LOC_Os03g24930	tyrosine protein kinase domain containing protein, putative, expressed	#N/A	#N/A	0	-	29.4.1.57	protein.postranslational modification.kinase.receptor like cytoplasmatic kinase VII
Sobic.001G362100	34.7073	41.7747	0.3413	#N/A	-	Group2	AT2G15730	P-loop containing nucleoside triphosphate hydrolases superfamily protein	LOC_Os03g24910	nodulation protein-related, putative, expressed	#N/A	#N/A	-	-	35.2	not assigned.unknown
Sobic.001G362500	0.5029	0.4096	2.5684	#N/A	-	Group6	AT5G18840.1	Major facilitator superfamily protein	LOC_Os03g24870	transporter family protein, putative, expressed	#N/A	#N/A	-	-	34.2	transport.sugars
Sobic.001G362601	2.916	2.3758	0.2384	#N/A	-	Group2	AT2G48020	Major facilitator superfamily protein	LOC_Os03g24860	transporter family protein, putative, expressed	#N/A	#N/A	-	-	-	-
Sobic.001G363100	0.4116	4.5443	49.4162	#N/A	-	Group5	AT3G62550.1	Adenine nucleotide alpha hydrolases-like superfamily protein	LOC_Os05g28740	universal stress protein domain containing protein, putative, expressed	#N/A	#N/A	-	-	20.2.99	stress.abiotic.unspecified
Sobic.001G363300	0.062	0.1134	0.5928	#N/A	-	Group5	AT5G18980.1	ARM repeat superfamily protein	LOC_Os03g24730	expressed protein	#N/A	#N/A	-	-	35.2	not assigned.unknown
Sobic.001G364100	0.9732	1.1007	5.5121	#N/A	-	Group6	AT2G36000.1	Mitochondrial transcription termination factor family protein	LOC_Os03g24590	mTERF domain containing protein, expressed	#N/A	#N/A	-	-	27.3.99	RNA.regulation of transcription.unclassified
Sobic.001G365000	0.0305	0.2496	4.9397	#N/A	-	Group5	0	0	LOC_Os03g24560	ompA/MotB, putative, expressed	#N/A	#N/A	-	-	35.2	not assigned.unknown
Sobic.001G366300	4.4045	3.1925	1.1101	#N/A	-	Group2	AT5G16850	telomerase reverse transcriptase	LOC_Os12g19549	telomerase reverse transcriptase, putative, expressed	#N/A	#N/A	-	-	-	-
Sobic.001G366700	1.1562	0.7807	47.8463	#N/A	-	Group6	AT2G41740.1	villin 2	LOC_Os03g24220	villin protein, putative, expressed	#N/A	#N/A	We show that vln2 mutant plants exhibit a hypersensitive gravitropic response, faster recycling of PIN2 (an auxin efflux carrier), and altered auxin distribution VLN2 Regulates Plant Architecture by Affecting Microfilament Dynamics and Polar Auxin Transport in Rice. Together, our results demonstrate that VLN2 plays an important role in regulating plant architecture by modulating MF dynamics, recy…	-	31.1	cell.organisation
Sobic.001G366900	0.8214	1.9977	0.1506	#N/A	Anther specific	Group2	AT3G07870	F-box and associated interaction domains-containing protein	LOC_Os08g38490	OsFBX301 - F-box domain containing protein, expressed	#N/A	#N/A	-	-	35.2	not assigned.unknown
Sobic.001G367301	2.7823	2.2758	33.3221	#N/A	-	Group6	AT3G07960.1	Phosphatidylinositol-4-phosphate 5-kinase family protein	LOC_Os03g24160	phosphatidylinositol-4-phosphate 5-kinase, putative, expressed	#N/A	#N/A	-	-	30.4.1	signalling.phosphinositides.phosphatidylinositol-4-phosphate 5-kinase
Sobic.001G368100	15.4174	13.5324	3.4073	#N/A	-	Group2	AT5G12290	dgd1 suppressor 1	LOC_Os03g26030	expressed protein	#N/A	#N/A	-	-	35.1	not assigned.no ontology
Sobic.001G368400	3.1757	4.3381	9.3837	#N/A	-	Group5	AT5G13810.1	Glutaredoxin family protein	LOC_Os03g24030	glutaredoxin, putative, expressed	#N/A	#N/A	-	-	21.4	redox.glutaredoxins
Sobic.001G370000	26.3173	28.165	6.1574	#N/A	-	Group2	AT1G67730	beta-ketoacyl reductase 1	LOC_Os11g24484	estradiol 17-beta-dehydrogenase 12, putative, expressed	#N/A	#N/A	-	-	26.22	misc.short chain dehydrogenase/reductase (SDR)
Sobic.001G370400	5.2905	6.048	22.4472	#N/A	-	Group6	AT1G58250.1	Golgi-body localisation protein domain ;RNA pol II promoter Fmp27 protein domain	LOC_Os03g23030	aberrant pollen transmission 1, putative, expressed	#N/A	#N/A	-	-	33.99	development.unspecified
Sobic.001G370500	18.4764	13.5243	4.3592	#N/A	-	Group2	AT1G11240	0	LOC_Os03g23020	expressed protein	#N/A	#N/A	-	-	35.2	not assigned.unknown
Sobic.001G371100	159.216	122.833	41.9702	#N/A	-	Group2	AT1G56110	homolog of nucleolar protein NOP56	LOC_Os03g22880	nucleolar protein 5A, putative, expressed	#N/A	#N/A	-	-	27.3.67	RNA.regulation of transcription.putative transcription regulator
Sobic.001G371900	938.125	660.715	318.151	#N/A	-	Group2	AT1G08830	copper/zinc superoxide dismutase 1	LOC_Os03g22810	copper/zinc superoxide dismutase, putative, expressed	#N/A	#N/A	Molecular Cloning of the Gene (SodCc7) that Encodes a Cytosolic Copper/Zinc-Superoxide Dismutase from Rice	-	21.6	redox.dismutases and catalases
Sobic.001G372000	79.3917	85.7092	25.5805	#N/A	-	Group2	AT2G47900	tubby like protein 3	LOC_Os03g22800	OsFBT5 - F-box and tubby domain containing protein, expressed	#N/A	#N/A	-	-	29.5.11.4.3.2	protein.degradation.ubiquitin.E3.SCF.FBOX
Sobic.001G372100	17.085	42.1777	60.6079	#N/A	-	Group5	AT5G18670.1	beta-amylase 3	LOC_Os03g22790	beta-amylase, putative, expressed	#N/A	#N/A	-	-	2.2.2.1.2	major CHO metabolism.degradation.starch.starch cleavage.beta amylase
Sobic.001G372500	90.2573	77.8272	339.788	#N/A	-	Group6	AT4G23920.1	UDP-D-glucose/UDP-D-galactose 4-epimerase 2	LOC_Os05g51670	NAD dependent epimerase/dehydratase family protein, putative, expressed	#N/A	#N/A	-	-	10.1.2	cell wall.precursor synthesis.UGE
Sobic.001G372700	2.1029	2.8965	23.3994	#N/A	-	Group6	AT2G33500.1	B-box type zinc finger protein with CCT domain	LOC_Os03g22770	CCT/B-box zinc finger protein, putative, expressed	#N/A	#N/A	-	-	27.3.7	RNA.regulation of transcription.C2C2(Zn) CO-like, Constans-like zinc finger family
Sobic.001G372800	100.061	70.3116	41.3963	#N/A	-	Group1	AT3G05060.1	NOP56-like pre RNA processing ribonucleoprotein	LOC_Os03g22730	nucleolar protein NOP5-1, putative, expressed	#N/A	#N/A	-	-	27.3.67	RNA.regulation of transcription.putative transcription regulator
Sobic.001G372900	9.4564	10.102	3.7344	#N/A	-	Group2	AT1G54610	Protein kinase superfamily protein	LOC_Os07g47180	transposon protein, putative, unclassified, expressed	#N/A	#N/A	-	-	29.4	protein.postranslational modification
Sobic.001G373100	1.0992	1.2565	5.0125	#N/A	-	Group6	AT5G18650.1	CHY-type/CTCHY-type/RING-type Zinc finger protein	LOC_Os03g22680	RING finger and CHY zinc finger domain-containing protein 1, putative, expressed	#N/A	#N/A	Interestingly, the OsSRFP1-overexpressing plants were less tolerant to salt, cold and oxidative stresses than wild type plants; while the RNA interference silencing of OsSRFP1 plants were more tolerant than wild type without yield penalty Knock-down of stress inducible OsSRFP1 encoding an E3 ubiquitin ligase with transcriptional activation activity confers abiotic stress tolerance through enhanci…	-	29.5.11.4.2	protein.degradation.ubiquitin.E3.RING
Sobic.001G373200	1.7614	3.2388	19.3114	#N/A	-	Group5	AT5G18640.1	alpha/beta-Hydrolases superfamily protein	LOC_Os07g47250	lipase precursor, putative, expressed	#N/A	#N/A	-	-	11.9.2	lipid metabolism.lipid degradation.lipases
Sobic.001G374400	11.0712	16.558	90.2048	#N/A	-	Group6	AT5G03380.1	Heavy metal transport/detoxification superfamily protein	LOC_Os03g22490	heavy metal-associated domain containing protein, expressed	#N/A	#N/A	-	-	34.12	transport.metal
Sobic.001G374800	4.7	5.7685	0.9758	#N/A	-	Group2	AT3G05480	cell cycle checkpoint control protein family	LOC_Os03g22450	auxin response factor 75, putative, expressed	#N/A	#N/A	-	-	31.3	cell.cycle
Sobic.001G375500	0.1187	4.224	0.0332	#N/A	Anther specific	Group3	AT3G57030	Calcium-dependent phosphotriesterase superfamily protein	LOC_Os08g07810	strictosidine synthase, putative, expressed	#N/A	#N/A	-	-	-	-
Sobic.001G375700	51.0724	42.7888	22.2774	#N/A	-	Group2	AT3G49430	SER/ARG-rich protein 34A	LOC_Os03g22380	RNA recognition motif containing protein, expressed	#N/A	#N/A	-	-	27.1.1	RNA.processing.splicing
Sobic.001G376501	0.3083	0.5251	22.2895	#N/A	-	Group6	AT2G47650.1	UDP-xylose synthase 4	LOC_Os01g21320	NAD dependent epimerase/dehydratase family domain containing protein, expressed	#N/A	#N/A	-	-	-	-
Sobic.001G377000	18.8388	44.9467	186.235	#N/A	-	Group5	AT1G56220.3	Dormancy/auxin associated family protein	LOC_Os03g22270	auxin-repressed protein, putative, expressed	#N/A	#N/A	-	-	33.99	development.unspecified
Sobic.001G377050	0	0	5.7042	#N/A	Anther specific	Group6	0	0	LOC_Os08g20440	OsMADS69 - MADS-box family gene with M-alpha type-box, expressed	#N/A	#N/A	-	-	-	-
Sobic.001G377600	0.0182	0.063	1.1047	#N/A	-	Group5	AT4G15920.1	Nodulin MtN3 family protein	LOC_Os03g22200	nodulin MtN3 family protein, putative, expressed	#N/A	#N/A	-	-	33.99	development.unspecified
Sobic.001G377700	3.0077	2.3584	0.2102	#N/A	-	Group2	AT5G49110	0	LOC_Os03g22190	expressed protein	#N/A	#N/A	-	-	35.2	not assigned.unknown
Sobic.001G378200	9.4269	12.0451	24.5174	#N/A	-	Group5	AT3G16760.1	Tetratricopeptide repeat (TPR)-like superfamily protein	LOC_Os03g22140	tetratricopeptide repeat domain containing protein, expressed	#N/A	#N/A	-	-	35.1.5	not assigned.no ontology.pentatricopeptide (PPR) repeat-containing protein
Sobic.001G378300	10.7634	14.3016	235.61	#N/A	-	Group6	AT4G02280.1	sucrose synthase 3	LOC_Os03g22120	sucrose synthase, putative, expressed	#N/A	#N/A	-	-	2.2.1.5	major CHO metabolism.degradation.sucrose.Susy
Sobic.001G379500	11.7595	10.3926	1.7175	#N/A	-	Group2	AT2G38370	Plant protein of unknown function (DUF827)	LOC_Os03g22040	expressed protein	#N/A	#N/A	-	-	35.2	not assigned.unknown
Sobic.001G379600	1.6936	7.4452	50.033	#N/A	-	Group5	AT5G58380.1	SOS3-interacting protein 1	LOC_Os03g22050	CAMK_KIN1/SNF1/Nim1_like.16 - CAMK includes calcium/calmodulin depedent protein kinases, expressed	#N/A	#N/A	-	-	29.4	protein.postranslational modification
Sobic.001G380100	0.1379	0.1796	5.3328	#N/A	-	Group6	AT5G58360.1	ovate family protein 3	LOC_Os03g21870	DUF623 domain containing protein, expressed	#N/A	#N/A	-	-	-	-
Sobic.001G381100	8.0926	8.7983	0.9184	#N/A	-	Group2	AT3G56370	Leucine-rich repeat protein kinase family protein	LOC_Os03g21730	receptor-like protein kinase precursor, putative, expressed	#N/A	#N/A	-	-	30.2.11	signalling.receptor kinases.leucine rich repeat XI
Sobic.001G381500	21.8111	23.0777	49.8157	#N/A	-	Group6	AT1G61670.1	Lung seven transmembrane receptor family protein	LOC_Os03g21690	lung seven transmembrane domain containing protein, putative, expressed	#N/A	#N/A	-	-	-	-
Sobic.001G382100	2.7423	4.1104	10.5822	#N/A	-	Group5	AT1G03600.1	photosystem II family protein	LOC_Os03g21560	photosystem II 11 kD protein, putative, expressed	#N/A	#N/A	-	-	1.1.1.2	PS.lightreaction.photosystem II.PSII polypeptide subunits
Sobic.001G382500	24.9695	19.7103	10.6005	#N/A	-	Group2	AT1G06720	P-loop containing nucleoside triphosphate hydrolases superfamily protein	LOC_Os03g21530	AARP2CN domain containing protein, expressed	#N/A	#N/A	-	-	29.2.2.2.2	protein.synthesis.ribosome biogenesis.Assembly factors.GTPases
Sobic.001G382700	86.9691	70.2529	3.4666	#N/A	-	Group2	AT5G58300	Leucine-rich repeat protein kinase family protein	LOC_Os03g21510	inactive receptor kinase At2g26730 precursor, putative, expressed	#N/A	#N/A	-	-	30.2.3	signalling.receptor kinases.leucine rich repeat III
Sobic.001G383600	0	0.0073	2.0398	#N/A	Anther specific	Group4	0	0	0	0	#N/A	#N/A	-	-	-	-
Sobic.001G384700	21.7881	20.2542	4.262	#N/A	-	Group2	AT3G51950	Zinc finger (CCCH-type) family protein / RNA recognition motif (RRM)-containing protein	LOC_Os03g21140	RNA-binding zinc finger protein, putative, expressed	#N/A	#N/A	-	-	27.3.99	RNA.regulation of transcription.unclassified
Sobic.001G384800	1.2527	1.7586	4.4987	#N/A	-	Group5	AT1G11440.1	0	LOC_Os07g48420	expressed protein	#N/A	#N/A	-	-	35.2	not assigned.unknown
Sobic.001G385300	31.1359	29.9601	5.5823	#N/A	-	Group2	AT5G15740	O-fucosyltransferase family protein	LOC_Os03g21090	auxin-independent growth promoter protein, putative, expressed	#N/A	#N/A	-	-	17.2.3	hormone metabolism.auxin.induced-regulated-responsive-activated
Sobic.001G385800	0.0028	0.0174	1.12	#N/A	-	Group5	AT3G04070.2	NAC domain containing protein 47	LOC_Os03g21060	No apical meristem protein, putative, expressed	#N/A	#N/A	OsNAP-overexpressing transgenic plants displayed an accelerated leaf senescence phenotype at the grain-filling stage, which might be caused by the elevated JA levels and the increased expression of the JA biosynthesis-related genes LOX2 and AOC1, and showed enhanced tolerance ability to MeJA treatment at the seedling stage Analysis of the OsNAP transcript levels in rice showed that this gene was …	NAC	33.99	development.unspecified
Sobic.001G386000	3.7189	4.4584	15.2179	#N/A	-	Group6	AT5G18270.1	Arabidopsis NAC domain containing protein 87	LOC_Os03g21030	no apical meristem protein, putative, expressed	#N/A	#N/A	-	NAC	33.99	development.unspecified
Sobic.001G386200	27.8479	33.8102	114.963	#N/A	-	Group6	AT1G08570.1	atypical CYS HIS rich thioredoxin 4	LOC_Os03g21000	thioredoxin, putative, expressed	#N/A	#N/A	-	-	21.1	redox.thioredoxin
Sobic.001G386600	1.482	2.3689	0.0908	#N/A	-	Group2	AT3G03660	WUSCHEL related homeobox 11	LOC_Os03g20910	homeobox domain containing protein, expressed	#N/A	#N/A	-	WOX	27.3.22	RNA.regulation of transcription.HB,Homeobox transcription factor family
Sobic.001G386900	11.8879	13.9232	55.1988	#N/A	-	Group6	AT5G56350.1	Pyruvate kinase family protein	LOC_Os01g16960	pyruvate kinase, putative, expressed	#N/A	#N/A	-	-	4.2.14	glycolysis.plastid branch.pyruvate kinase (PK)
Sobic.001G387900	0.0434	0.0894	2.9028	#N/A	-	Group6	AT4G13830.2	DNAJ-like 20	LOC_Os03g20730	chaperone protein dnaJ, putative, expressed	#N/A	#N/A	-	-	20.2.1	stress.abiotic.heat
Sobic.001G388200	24.8174	34.1584	66.959	#N/A	-	Group5	AT3G03610.1	ELMO/CED-12 family protein	LOC_Os03g20670	ELMO/CED-12 family protein, putative, expressed	#N/A	#N/A	-	-	35.1	not assigned.no ontology
Sobic.001G388300	0.1501	0.2055	1.9476	#N/A	Anther specific	Group6	AT3G56850.1	ABA-responsive element binding protein 3	LOC_Os03g20650	bZIP transcription factor domain containing protein, expressed	#N/A	#N/A	-	bZIP	27.3.35	RNA.regulation of transcription.bZIP transcription factor family
Sobic.001G388700	5.9449	5.821	0.862	#N/A	-	Group2	AT2G39300	0	LOC_Os03g20580	expressed protein	#N/A	#N/A	-	-	28.1	DNA.synthesis/chromatin structure
Sobic.001G389500	14.4267	15.9743	5.8741	#N/A	-	Group2	AT3G06200	P-loop containing nucleoside triphosphate hydrolases superfamily protein	LOC_Os03g20460	guanylate kinase, putative, expressed	#N/A	#N/A	The v2 mutant is temperature-sensitive and develops chlorotic leaves at restrictive temperatures The v2 mutation causes inhibition of chloroplast differentiation; in particular, it disrupts the chloroplast translation machinery during early leaf development [Sugimoto et al Here we show that a novel gene, VIRESCENT 2 (V2), encodes a new type of GK (designated pt/mtGK) that is localized in plastids…	-	23.4.2	nucleotide metabolism.phosphotransfer and pyrophosphatases.guanylate kinase
Sobic.001G389600	4.6127	6.3573	0.55	#N/A	-	Group2	AT5G10020	Leucine-rich receptor-like protein kinase family protein	LOC_Os03g20450	expressed protein	#N/A	#N/A	-	-	30.2.11	signalling.receptor kinases.leucine rich repeat XI
Sobic.001G389800	6.2512	15.8691	11.8364	#N/A	-	Group7	AT3G10740.1	alpha-L-arabinofuranosidase 1	LOC_Os03g20420	alpha-N-arabinofuranosidase A, putative, expressed	#N/A	#N/A	-	-	-	-
Sobic.001G389900	4.5955	10.8802	40.4231	#N/A	-	Group5	AT3G56950.2	small and basic intrinsic protein 2;1	LOC_Os03g20410	aquaporin SIP2-1, putative, expressed	#N/A	#N/A	-	-	34.19.4	transport.Major Intrinsic Proteins.SIP
Sobic.001G390200	25.2637	41.9167	107.358	#N/A	-	Group5	AT2G26980.4	CBL-interacting protein kinase 3	LOC_Os03g20380	CAMK_KIN1/SNF1/Nim1_like.2 - CAMK includes calcium/calmodulin depedent protein kinases, expressed	#N/A	#N/A	To determine the physiological roles of OsCIPK31 in rice plants, the sensitivity of oscipk31::Ds, which is a transposon Ds insertion mutant, to abiotic stresses was examined during germination and seedling stages In addition, oscipk31::Ds seedlings exhibited enhanced expression of several stress-responsive genes after exposure to these abiotic stresses This study demonstrated that rice plants use…	-	29.4	protein.postranslational modification
Sobic.001G390400	0.6019	0.8043	0.0964	#N/A	-	Group2	0	0	LOC_Os03g20350	expressed protein	#N/A	#N/A	-	-	35.2	not assigned.unknown
Sobic.001G390900	11.0428	9.6417	3.4491	#N/A	-	Group2	AT1G09420	glucose-6-phosphate dehydrogenase 4	LOC_Os03g20300	glucose-6-phosphate 1-dehydrogenase, chloroplast precursor, putative, expressed	#N/A	#N/A	-	-	7.1.1	OPP.oxidative PP.G6PD
Sobic.001G391300	59.0027	81.3773	425.417	#N/A	-	Group6	AT2G47180.1	galactinol synthase 1	LOC_Os03g20120	glycosyl transferase 8 domain containing protein, putative, expressed	#N/A	#N/A	-	-	3.1.1.2	minor CHO metabolism.raffinose family.galactinol synthases.putative
Sobic.001G391500	2.8439	2.427	0.1294	#N/A	-	Group2	AT1G48000	myb domain protein 112	LOC_Os03g20090	MYB family transcription factor, putative, expressed	#N/A	#N/A	The OsMYB2-overexpressing plants accumulated greater amounts of soluble sugars and proline than wild-type plants under salt stress Overexpression of OsMYB2 enhanced up-regulation of genes encoding proline synthase and transporters This study isolated a rice R2R3-type MYB gene, OsMYB2, and functionally characterized its role in tolerance to abiotic stress by generating transgenic rice plants with …	MYB	27.3.25	RNA.regulation of transcription.MYB domain transcription factor family
Sobic.001G392200	65.5393	56.2041	28.3552	#N/A	-	Group2	AT5G46340	O-acetyltransferase family protein	LOC_Os03g19970	CAS1 domain-containing protein 1 precursor, putative, expressed	#N/A	#N/A	-	-	35.1	not assigned.no ontology
Sobic.001G392650	0	0.0193	13.4125	#N/A	Anther specific	Group4	0	0	0	0	#N/A	#N/A	-	-	-	-
Sobic.001G393500	1.5396	1.4467	8.2848	#N/A	-	Group6	AT5G49480.1	Ca2+-binding protein 1	LOC_Os03g19720	EF hand family protein, putative, expressed	#N/A	#N/A	-	-	-	-
Sobic.001G393700	39.501	36.0635	16.0533	#N/A	-	Group2	AT4G16180	0	LOC_Os03g19690	expressed protein	#N/A	#N/A	-	-	-	-
Sobic.001G393800	17.9026	20.3324	50.5808	#N/A	-	Group6	AT4G16210.1	enoyl-CoA hydratase/isomerase A	LOC_Os03g19680	enoyl-CoA hydratase/isomerase family protein, putative, expressed	#N/A	#N/A	-	-	13.2.3.5	amino acid metabolism.degradation.aspartate family.lysine
Sobic.001G394100	0.2061	0.3797	7.3704	#N/A	-	Group6	0	0	0	0	#N/A	#N/A	-	-	-	-
Sobic.001G394400	11.8412	14.1908	31.6372	#N/A	-	Group6	AT2G18790.1	phytochrome B	LOC_Os03g19590	phytochrome B, putative, expressed	#N/A	#N/A	To understand the underlying mechanism by which phyB regulates drought tolerance, we analyzed root growth and water loss from the leaves of phyB mutants The root system showed no significant difference between the phyB mutants and WT, suggesting that improved drought tolerance has little relation to root growth Rice is a short-day plant, and we found that mutation in either phyB or phyC caused mo…	-	30.11	signalling.light
Sobic.001G394900	0.3703	0.5251	22.5185	#N/A	-	Group6	AT1G06320.1	0	LOC_Os03g19540	expressed protein	#N/A	#N/A	-	-	-	-
Sobic.001G395000	1.3724	1.3486	6.0342	#N/A	Anther specific	Group6	AT1G06320.1	0	LOC_Os03g19540	expressed protein	#N/A	#N/A	-	-	35.2	not assigned.unknown
Sobic.001G395500	6.3265	7.75	29.308	#N/A	-	Group6	AT4G02020.1	SET domain-containing protein	LOC_Os03g19480	SET domain containing protein, expressed	#N/A	#N/A	Expression studies revealed that the OsiEZ1 transcript level was highest in rice flowers, almost undetectable in developing seeds of 1-2 days post-fertilization but increased significantly in young seeds of 3-5 days post-fertilization The OsiEZ1 transcript was barely detectable in mature zygotic embryos, but its levels were significantly higher in callus derived from rice scutellum, somatic embry…	-	27.3.65	RNA.regulation of transcription.Polycomb Group (PcG)
Sobic.001G395800	117.589	157.226	18.2655	#N/A	-	Group2	AT2G16760	Calcium-dependent phosphotriesterase superfamily protein	LOC_Os03g19452	SMP-30/Gluconolaconase/LRE domain protein, putative, expressed	#N/A	#N/A	-	-	35.2	not assigned.unknown
Sobic.001G396500	4.4183	3.5423	1.5929	#N/A	-	Group2	AT5G26860	lon protease 1	LOC_Os07g48960	OsLonP3 - Putative Lon protease homologue, expressed	#N/A	#N/A	-	-	29.5.5	protein.degradation.serine protease
Sobic.001G397400	30.8971	50.3579	73.9516	#N/A	-	Group5	AT3G16910.1	acyl-activating enzyme 7	LOC_Os03g19250	AMP-binding enzyme, putative, expressed	#N/A	#N/A	-	-	11.1.8	lipid metabolism.FA synthesis and FA elongation.acyl coa ligase
Sobic.001G397500	8.1876	9.3298	2.9336	#N/A	-	Group2	AT3G16910	acyl-activating enzyme 7	LOC_Os03g19240	AMP-binding enzyme, putative, expressed	#N/A	#N/A	-	-	11.1.8	lipid metabolism.FA synthesis and FA elongation.acyl coa ligase
Sobic.001G397800	10.5193	8.6159	3.1904	#N/A	-	Group2	AT4G02110	transcription coactivators	LOC_Os03g19190	TOPBP1C - Similar to DNA replication protein TOPBP1 from, expressed	#N/A	#N/A	-	-	35.1	not assigned.no ontology
Sobic.001G397900	11.4208	6.7709	1.0169	#N/A	-	Group2	AT2G47460	myb domain protein 12	LOC_Os03g19120	MYB family transcription factor, putative, expressed	#N/A	#N/A	-	MYB	27.3.25	RNA.regulation of transcription.MYB domain transcription factor family
Sobic.001G398400	6.4536	8.5142	1.0067	#N/A	-	Group2	AT3G58650	0	LOC_Os03g19080	expressed protein	#N/A	#N/A	ssd1 exhibits pleiotropic defects in elongation of various organs such as stems, roots, leaves, and flowers In this study we analyzed a novel dwarf mutant, ssd1, of which phenotype is different from typical GA- or BR-related dwarf phenotype Map-based cloning and complementation test demonstrated that the dwarf phenotype in ssd1 mutant was caused by insertion of retrotransposon in a gene, which en…	-	35.2	not assigned.unknown
Sobic.001G399200	8.3908	8.6568	38.3123	#N/A	-	Group6	AT2G47500.1	P-loop nucleoside triphosphate hydrolases superfamily protein with CH (Calponin Homology) domain	LOC_Os03g18980	kinesin motor domain containing protein, expressed	#N/A	#N/A	-	-	-	-
Sobic.001G399300	27.3085	24.0621	9.8485	#N/A	-	Group2	AT1G09160	Protein phosphatase 2C family protein	LOC_Os03g18970	protein phosphotase protein, putative, expressed	#N/A	#N/A	-	-	29.4	protein.postranslational modification
Sobic.001G401300	3.6256	5.7247	40.813	#N/A	-	Group6	AT5G45870.1	PYR1-like 12	LOC_Os03g18850	pathogenesis-related Bet v I family protein, putative, expressed	#N/A	#N/A	) gene, homologous to a sorghum pathogenesis-related class 10 protein gene, was cloned from a cDNA library prepared from 2-week-old jasmonic acid-treated rice seedling leaves, and named as JIOsPR10 (jasmonate inducible) Molecular cloning and characterization of a novel Jasmonate inducible pathogenesis-related class 10 protein gene, JIOsPR10, from rice (Oryza sativa L.) seedling leaves Western blo…	-	20.1	stress.biotic
Sobic.001G401400	18.9008	14.635	5.6322	#N/A	-	Group2	AT5G11240	transducin family protein / WD-40 repeat family protein	LOC_Os03g18840	NUC189 domain containing protein, expressed	#N/A	#N/A	-	-	35.1	not assigned.no ontology
Sobic.001G401900	7.0212	4.4368	1.203	#N/A	-	Group2	AT5G01740	Nuclear transport factor 2 (NTF2) family protein	LOC_Os03g18770	wound-induced protein WI12, putative, expressed	#N/A	#N/A	-	-	-	-
Sobic.001G402900	0.1559	0.1693	3.3341	#N/A	Anther specific	Group6	AT5G01710.1	methyltransferases	LOC_Os07g49210	helicase conserved C-terminal domain containing protein, expressed	#N/A	#N/A	-	-	-	-
Sobic.001G403300	0.0761	0.3509	4.031	#N/A	-	Group5	AT5G05440.1	Polyketide cyclase/dehydrase and lipid transport superfamily protein	LOC_Os03g18600	cyclase/dehydrase family protein, putative, expressed	#N/A	#N/A	-	-	35.2	not assigned.unknown
Sobic.001G403400	94.586	88.4091	13.8922	#N/A	-	Group2	AT2G30200	catalytics;transferases;[acyl-carrier-protein] S-malonyltransferases;binding	LOC_Os03g18590	malonyl CoA-acyl carrier protein transacylase, mitochondrial precursor, putative, expressed	#N/A	#N/A	-	-	11.1.2	lipid metabolism.FA synthesis and FA elongation.Acetyl CoA Transacylase
Sobic.001G403600	0.9687	1.0116	13.6193	#N/A	-	Group6	AT3G08890.2	Protein of unknown function, DUF538	LOC_Os03g18560	DUF538 domain containing protein, putative, expressed	#N/A	#N/A	-	-	35.2	not assigned.unknown
Sobic.001G404100	153.26	128.111	49.0845	#N/A	-	Group2	AT2G40290	Eukaryotic translation initiation factor 2 subunit 1	LOC_Os03g18510	expressed protein	#N/A	#N/A	-	-	29.2.3	protein.synthesis.initiation
Sobic.001G404900	23.3168	20.3645	8.38	#N/A	-	Group2	AT5G06460	ubiquitin activating enzyme 2	LOC_Os03g18380	ubiquitin-activating enzyme, putative, expressed	#N/A	#N/A	-	-	29.5.11.2	protein.degradation.ubiquitin.E1
Sobic.001G405100	0.3052	0.2202	7.0145	#N/A	-	Group6	AT3G51770.2	tetratricopeptide repeat (TPR)-containing protein	LOC_Os03g18360	BTBT1 - Bric-a-Brac, Tramtrack, Broad Complex BTB domain with tetratricopeptide repeats, expressed	#N/A	#N/A	A homolog of ETHYLENE OVERPRODUCER, OsETOL1, differentially modulates drought and submergence tolerance in rice Two allelic mutants of OsETOL1 showed increased resistance to drought stress at the panicle development stage. The OsETOL1 transcript was differentially responsive to abiotic stresses.	-	35.2	not assigned.unknown
Sobic.001G405200	1.4081	1.6923	0	#N/A	Anther specific	Group5	AT5G05550.2	sequence-specific DNA binding transcription factors	LOC_Os03g18330	transcription factor like protein, putative, expressed	#N/A	#N/A	-	Trihelix	35.2	not assigned.unknown
Sobic.001G405500	108.373	111.386	15.4908	#N/A	-	Group2	AT5G54960	pyruvate decarboxylase-2	LOC_Os03g18220	pyruvate decarboxylase isozyme 2, putative, expressed	#N/A	#N/A	-	-	5.2	fermentation.PDC
Sobic.001G405800	7.1614	7.1911	19.6957	#N/A	-	Group6	AT3G08970.1	DNAJ heat shock N-terminal domain-containing protein	LOC_Os03g18200	heat shock protein DnaJ, putative, expressed	#N/A	#N/A	The expression of OsP58B, OsERdj3A, and OsERdj3B was predominantly up-regulated in roots subjected to ER stress Furthermore, OsERdj3A was not expressed in wild-type seeds but was up-regulated in transgenic seeds accumulating human interleukin-7 (hIL-7)	-	20.2.1	stress.abiotic.heat
Sobic.001G406700	0.2425	0.3236	6.2399	#N/A	-	Group6	AT3G55990.1	Plant protein of unknown function (DUF828)	LOC_Os03g18140	expressed protein	#N/A	#N/A	-	-	35.2	not assigned.unknown
Sobic.001G406800	69.7314	180.87	276.831	#N/A	-	Group5	AT3G47340.1	glutamine-dependent asparagine synthase 1	LOC_Os03g18130	asparagine synthetase, putative, expressed	#N/A	#N/A	OsAS1 was mainly expressed in the roots with in situ hybridization showing that the corresponding mRNA was specifically accumulated in the three cell layers of root surface (epidermis, exodermis, and sclerenchyma) in an NH4 (+)-dependent manner	-	13.1.3.1	amino acid metabolism.synthesis.aspartate family.asparagine
Sobic.001G407100	26.075	20.1445	4.5552	#N/A	-	Group2	AT5G58610	PHD finger transcription factor, putative	LOC_Os07g49290	PHD finger family protein, putative, expressed	#N/A	#N/A	-	-	27.3.63	RNA.regulation of transcription.PHD finger transcription factor
Sobic.001G408300	11.2304	9.0382	2.8768	#N/A	-	Group2	AT1G07970	0	LOC_Os03g17950	expressed protein	#N/A	#N/A	-	-	35.2	not assigned.unknown
Sobic.001G408800	4.3837	6.121	16.3816	#N/A	-	Group5	AT5G02970.1	alpha/beta-Hydrolases superfamily protein	LOC_Os03g17900	hydrolase, alpha/beta fold family protein, putative, expressed	#N/A	#N/A	-	-	35.1	not assigned.no ontology
Sobic.001G412800	9.3825	5.5077	66.1873	#N/A	-	Group6	AT5G02790.1	Glutathione S-transferase family protein	LOC_Os03g17470	IN2-1 protein, putative, expressed	#N/A	#N/A	Using semi-quantitative RT-PCR analysis, OsGSTL2 transcript was detected in the roots and leaves of seedling stage and tillering stage, and the roots, leaves and panicles of heading stage from rice plants, and the expression level of OsGSTL2 mRNA in rice roots show significant change under chlorsulfuron stress	-	26.9	misc.glutathione S transferases
Sobic.001G412900	0	0.0142	8.1562	#N/A	Anther specific	Group4	0	0	0	0	#N/A	#N/A	-	-	-	-
Sobic.001G414000	0.6945	0.6044	3.7111	#N/A	-	Group6	AT3G46290.1	hercules receptor kinase 1	LOC_Os03g17300	TKL_IRAK_CrRLK1L-1.7 - The CrRLK1L-1 subfamily has homology to the CrRLK1L homolog, expressed	#N/A	#N/A	-	-	29.4.1.57	protein.postranslational modification.kinase.receptor like cytoplasmatic kinase VII
Sobic.001G414400	0.2997	0.4395	1.8273	#N/A	-	Group6	AT1G07710.1	Ankyrin repeat family protein	LOC_Os03g17250	ankyrin repeat-containing protein, putative, expressed	#N/A	#N/A	-	-	31.1	cell.organisation
Sobic.001G414500	5.8985	5.4914	18.8544	#N/A	-	Group6	AT3G12360.1	Ankyrin repeat family protein	LOC_Os03g17240	ankyrin repeat-containing protein, putative, expressed	#N/A	#N/A	-	-	31.1	cell.organisation
Sobic.001G414650	7.4312	7.3953	18.3587	#N/A	-	Group6	AT3G53520.1	UDP-glucuronic acid decarboxylase 1	LOC_Os03g17230	NAD dependent epimerase/dehydratase family domain containing protein, expressed	#N/A	#N/A	-	-	10.1.5	cell wall.precursor synthesis.UXS
Sobic.001G414900	19.0105	18.1496	6.8597	#N/A	-	Group2	AT3G53540	0	LOC_Os03g17210	expressed protein	#N/A	#N/A	-	-	35.2	not assigned.unknown
Sobic.001G415800	0.4444	0.2413	0.0273	ZEP1	-	Group2	AT1G22275	Myosin heavy chain-related protein	LOC_Os04g37960	synaptonemal complex protein 2, putative, expressed	#N/A	#N/A	In the absence of OsAM1, many other critical meiotic components, including PAIR2, ZEP1 and OsMER3, could not be correctly installed onto chromosomes The expression levels of the drought-responsive genes RD22, SODA1, bZIP46 and POD, as well as the ABA synthetic gene ZEP1 were up-regulated in the OsDIL-overexpression lines but the ABA degradation gene ABAOX3 was down-regulated In addition, ZEP1 is …	-	-	-
Sobic.001G416600	116.332	110.5	33.2497	#N/A	-	Group2	AT1G78570	rhamnose biosynthesis 1	LOC_Os03g17000	NAD dependent epimerase/dehydratase family domain containing protein, expressed	#N/A	#N/A	-	-	10.1.10	cell wall.precursor synthesis.UDP-glucose 4,6-dehydratase
Sobic.001G416800	591.1	327.396	23.8029	#N/A	-	Group2	AT5G02560	histone H2A 12	LOC_Os05g02300	Core histone H2A/H2B/H3/H4 domain containing protein, putative, expressed	#N/A	#N/A	-	-	28.1.3	DNA.synthesis/chromatin structure.histone
Sobic.001G416900	274.929	179.748	15.1437	#N/A	-	Group2	AT5G02560	histone H2A 12	LOC_Os05g02300	Core histone H2A/H2B/H3/H4 domain containing protein, putative, expressed	#N/A	#N/A	-	-	28.1.3	DNA.synthesis/chromatin structure.histone
Sobic.001G417000	99.6018	75.5039	34.1023	#N/A	-	Group2	AT3G45980	Histone superfamily protein	LOC_Os03g17084	Core histone H2A/H2B/H3/H4 domain containing protein, putative, expressed	#N/A	#N/A	-	-	28.1.3	DNA.synthesis/chromatin structure.histone
Sobic.001G417200	8.1114	8.5196	40.1473	#N/A	-	Group6	AT4G32260.1	ATPase, F0 complex, subunit B/B\', bacterial/chloroplast	LOC_Os03g17070	ATP synthase B chain, chloroplast precursor, putative, expressed	#N/A	#N/A	-	-	1.1.4.9	PS.lightreaction.ATP synthase.subunit B_ (ATPX)
Sobic.001G418000	121.513	99.9874	30.3074	#N/A	-	Group2	AT1G78570	rhamnose biosynthesis 1	LOC_Os03g17000	NAD dependent epimerase/dehydratase family domain containing protein, expressed	#N/A	#N/A	-	-	10.1.10	cell wall.precursor synthesis.UDP-glucose 4,6-dehydratase
Sobic.001G418400	1.3064	1.5747	0.0451	#N/A	-	Group2	AT4G11000	Ankyrin repeat family protein	LOC_Os06g19110	cadmium tolerance factor, putative, expressed	#N/A	#N/A	-	-	-	-
Sobic.001G418600	1.4437	0.1806	4.5459	#N/A	-	Group4	AT5G02500	heat shock cognate protein 70-1	LOC_Os03g16920	DnaK family protein, putative, expressed	#N/A	#N/A	-	-	20.2.1	stress.abiotic.heat
Sobic.001G420500	17.7436	19.0596	7.9456	#N/A	-	Group2	AT3G46510	plant U-box 13	LOC_Os03g16824	spotted leaf 11, putative, expressed	#N/A	#N/A	-	-	29.5.11.4.2	protein.degradation.ubiquitin.E3.RING
Sobic.001G420900	2.0465	3.4096	6.084	#N/A	-	Group5	AT2G28840.1	XB3 ortholog 1 in Arabidopsis thaliana	LOC_Os03g16780	ankyrin repeat family protein, putative, expressed	#N/A	#N/A	-	-	31.1	cell.organisation
Sobic.001G421500	24.3148	22.6124	56.1018	#N/A	-	Group6	AT1G07540.1	TRF-like 2	LOC_Os03g16700	initiator-binding protein, putative, expressed	#N/A	#N/A	-	-	28.1	DNA.synthesis/chromatin structure
Sobic.001G421900	13.7001	14.9988	45.5082	#N/A	-	Group6	AT2G37650.1	GRAS family transcription factor	LOC_Os03g48450	SCARECROW, putative, expressed	#N/A	#N/A	-	GRAS	27.3.21	RNA.regulation of transcription.GRAS transcription factor family
Sobic.001G422500	32.1773	23.8805	11.5529	#N/A	-	Group2	AT5G15810	N2,N2-dimethylguanosine tRNA methyltransferase	LOC_Os03g57280	N-dimethylguanosine tRNA methyltransferase, putative, expressed	#N/A	#N/A	-	-	27.3.99	RNA.regulation of transcription.unclassified
Sobic.001G422600	8.4319	8.9323	21.979	#N/A	-	Group6	0	0	LOC_Os03g16580	expressed protein	#N/A	#N/A	-	-	-	-
Sobic.001G423100	3.1153	4.4851	15.4765	#N/A	-	Group6	AT3G09350.1	Fes1A	LOC_Os03g16460	expressed protein	#N/A	#N/A	-	-	35.1.3	not assigned.no ontology.armadillo/beta-catenin repeat family protein
Sobic.001G423300	62.4581	56.5703	19.1966	#N/A	-	Group2	AT3G46740	translocon at the outer envelope membrane of chloroplasts 75-III	LOC_Os03g16440	outer membrane protein, OMP85 family, putative, expressed	#N/A	#N/A	-	-	29.3.3	protein.targeting.chloroplast
Sobic.001G423600	0.0704	0.0416	7.8799	#N/A	-	Group6	AT3G23160.1	Protein of unknown function (DUF668)	LOC_Os03g16390	avr9/Cf-9 rapidly elicited protein, putative, expressed	#N/A	#N/A	-	-	35.2	not assigned.unknown
Sobic.001G424000	0.6696	0.6331	3.4824	#N/A	-	Group6	AT2G37730.1	Protein of unknown function (DUF604)	LOC_Os03g16334	fringe-related protein, putative, expressed	#N/A	#N/A	-	-	-	-
Sobic.001G424132	0.2751	0.4696	1.9102	#N/A	-	Group5	AT2G37730.1	Protein of unknown function (DUF604)	LOC_Os03g16334	fringe-related protein, putative, expressed	#N/A	#N/A	-	-	-	-
Sobic.001G424400	4.4576	3.1819	32.5748	#N/A	-	Group6	AT1G07430.1	highly ABA-induced PP2C gene 2	LOC_Os03g16170	protein phosphatase 2C, putative, expressed	ABAsignaling	OsPP2C4	-	-	29.4	protein.postranslational modification
Sobic.001G424500	55.6296	53.0658	16.5908	#N/A	-	Group2	AT2G39770	Glucose-1-phosphate adenylyltransferase family protein	LOC_Os03g16150	mannose-1-phosphate guanyltransferase, putative, expressed	#N/A	#N/A	Rice GDP-mannose pyrophosphorylase OsVTC1-1 and OsVTC1-3 play different roles in ascorbic acid synthesis.	-	10.1.1.1	cell wall.precursor synthesis.NDP sugar pyrophosphorylase.GDP mannose
Sobic.001G425400	0.9162	0.5621	6.0991	#N/A	-	Group6	AT3G54050.2	high cyclic electron flow 1	LOC_Os03g16050	fructose-1,6-bisphosphatase, putative, expressed	#N/A	#N/A	-	-	1.3.7	PS.calvin cycle.FBPase
Sobic.001G426000	23.9217	11.8857	44.2503	#N/A	-	Group4	AT1G53540	HSP20-like chaperones superfamily protein	LOC_Os03g16040	hsp20/alpha crystallin family protein, putative, expressed	#N/A	#N/A	-	-	20.2.1	stress.abiotic.heat
Sobic.001G427600	1.1345	1.2814	0.0698	#N/A	-	Group2	AT2G29660	zinc finger (C2H2 type) family protein	LOC_Os03g15790	ZOS3-08 - C2H2 zinc finger protein, expressed	#N/A	#N/A	-	C2H2	27.3.11	RNA.regulation of transcription.C2H2 zinc finger family
Sobic.001G428300	511.313	1284.55	10.4232	OsSTRL2	Anther specific	Group2	AT3G59530	Calcium-dependent phosphotriesterase superfamily protein	LOC_Os03g15710	strictosidine synthase, putative, expressed	#N/A	#N/A	OsSTRL2 knockout mutant resulted to male sterility because of the defects in anther development and pollen wall formation Therefore, OsSTRL2 is an atypical strictosidine synthase that plays crucial roles in regulating anther development and pollen wall formation in rice Tissue-specific expression profile analysis, ╬▓-glucuronidase histochemical (GUS) staining and RNA in situ hybridization confirm…	-	16.4.1	secondary metabolism.N misc.alkaloid-like
Sobic.001G429200	27.5716	20.7945	7.6983	#N/A	-	Group2	AT1G77620	P-loop containing nucleoside triphosphate hydrolases superfamily protein	LOC_Os03g15580	AT hook motif family protein, expressed	#N/A	#N/A	-	-	35.2	not assigned.unknown
Sobic.001G429500	7.594	4.2667	0.9103	#N/A	-	Group2	AT1G77740	phosphatidylinositol-4-phosphate 5-kinase 2	LOC_Os03g15550	phosphatidylinositol-4-phosphate 5-kinase, putative, expressed	#N/A	#N/A	-	-	30.4.1	signalling.phosphinositides.phosphatidylinositol-4-phosphate 5-kinase
Sobic.001G429700	3.1774	3.1404	9.1733	#N/A	-	Group6	AT5G22090.1	Protein of unknown function (DUF3049)	LOC_Os03g15530	expressed protein	#N/A	#N/A	-	-	35.2	not assigned.unknown
Sobic.001G429900	1.3539	0.4117	2.0004	#N/A	-	Group4	AT2G06925	Phospholipase A2 family protein	LOC_Os03g50030	phospholipase A2, putative, expressed	#N/A	#N/A	-	-	11.9.3.4	lipid metabolism.lipid degradation.lysophospholipases.phospholipase A2
Sobic.001G430900	82.0739	101.011	0.8082	#N/A	Anther specific	Group2	AT2G36170	Ubiquitin supergroup;Ribosomal protein L40e	LOC_Os03g15370	ubiquitin fusion protein, putative, expressed	#N/A	#N/A	-	-	-	-
Sobic.001G431200	0.0877	10.7428	62.4605	#N/A	-	Group5	AT1G75620.1	glyoxal oxidase-related protein	LOC_Os03g15320	glyoxal oxidase-related, putative, expressed	#N/A	#N/A	-	-	24	Biodegradation of Xenobiotics
Sobic.001G431500	3.4157	5.1838	13.8577	#N/A	-	Group5	AT5G16080.1	carboxyesterase 17	LOC_Os03g15270	gibberellin receptor GID1L2, putative, expressed	#N/A	#N/A	-	-	35.1	not assigned.no ontology
Sobic.001G431800	1.1277	1.4907	4.7145	#N/A	-	Group6	AT1G13340.1	Regulator of Vps4 activity in the MVB pathway protein	LOC_Os03g15230	DUF292 domain containing protein, expressed	#N/A	#N/A	-	-	35.2	not assigned.unknown
Sobic.001G431900	0.0458	0.0468	2.2517	#N/A	-	Group6	AT1G13340.1	Regulator of Vps4 activity in the MVB pathway protein	LOC_Os03g15220	DUF292 domain containing protein, expressed	#N/A	#N/A	-	-	35.2	not assigned.unknown
Sobic.001G432500	1.1433	0.7194	0.0617	#N/A	-	Group2	AT4G11000	Ankyrin repeat family protein	LOC_Os03g15080	expressed protein	#N/A	#N/A	-	-	35.2	not assigned.unknown
Sobic.001G433000	4.7249	6.2904	22.7439	#N/A	-	Group6	AT5G18960.1	FAR1-related sequence 12	LOC_Os03g15040	FAR1 family protein, expressed	#N/A	#N/A	-	FAR1	30.11	signalling.light
Sobic.001G433200	158.567	292.169	13.1901	#N/A	-	Group2	AT2G28470	beta-galactosidase 8	LOC_Os03g15020	beta-galactosidase precursor, putative, expressed	#N/A	#N/A	-	-	26.3.2	misc.gluco-, galacto- and mannosidases.beta-galactosidase
Sobic.001G433900	3.5144	4.2926	0.9826	#N/A	-	Group2	AT3G54950	patatin-like protein 6	LOC_Os03g14950	PLA IIIA/PLP7, putative, expressed	#N/A	#N/A	-	-	33.1	development.storage proteins
Sobic.001G434100	134.795	151.594	5.0929	#N/A	-	Group2	AT4G26090	NB-ARC domain-containing disease resistance protein	LOC_Os03g14900	NB-ARC/LRR disease resistance protein, putative, expressed	#N/A	#N/A	-	-	20.1	stress.biotic
Sobic.001G434300	0.5437	0.5514	3.1916	#N/A	-	Group6	AT2G41610.1	0	LOC_Os03g14880	expressed protein	#N/A	#N/A	-	-	35.2	not assigned.unknown
Sobic.001G434600	0.8261	1.2696	0.099	#N/A	-	Group2	AT3G14370	Protein kinase superfamily protein	LOC_Os03g14840	AGC_PVPK_like_kin82y.8 - ACG kinases include homologs to PKA, PKG and PKC, expressed	#N/A	#N/A	-	-	29.4	protein.postranslational modification
Sobic.001G435000	3.5435	0.9446	0.7344	#N/A	-	Group1	AT2G45600.1	alpha/beta-Hydrolases superfamily protein	LOC_Os03g14730	gibberellin receptor GID1L2, putative, expressed	#N/A	#N/A	-	-	35.1	not assigned.no ontology
Sobic.001G435100	18.0024	13.0396	5.877	#N/A	-	Group2	AT4G12610	transcription activators;DNA binding;RNA polymerase II transcription factors;catalytics;transcription initiation factors	LOC_Os10g10990	transcription initiation factor IIF, alpha subunit domain containing protein, expressed	#N/A	#N/A	-	-	27.2	RNA.transcription
Sobic.001G435300	0.0803	0.0901	11.5265	#N/A	Anther specific	Group6	AT3G61050.2	Calcium-dependent lipid-binding (CaLB domain) family protein	LOC_Os03g14700	C2 domain containing protein, expressed	#N/A	#N/A	-	-	35.1.19	not assigned.no ontology.C2 domain-containing protein
Sobic.001G436000	0.9149	3.2567	78.3885	#N/A	-	Group5	AT2G21180.1	0	LOC_Os03g14570	expressed protein	#N/A	#N/A	-	-	35.2	not assigned.unknown
Sobic.001G436300	72.3242	52.7944	14.0775	#N/A	-	Group2	AT5G62290	nucleotide-sensitive chloride conductance regulator (ICln) family protein	LOC_Os03g14520	nucleotide-sensitive chloride conductance regulator containing protein, expressed	#N/A	#N/A	-	-	34.18	transport.unspecified anions
Sobic.001G438100	6.6644	11.6925	47.5671	#N/A	-	Group5	AT1G01120.1	3-ketoacyl-CoA synthase 1	LOC_Os03g14170	3-ketoacyl-CoA synthase, putative, expressed	#N/A	#N/A	-	-	11.1.10	lipid metabolism.FA synthesis and FA elongation.beta ketoacyl CoA synthase
Sobic.001G438400	1466.26	1128.23	1.0381	#N/A	-	Group2	AT2G21140	proline-rich protein 2	LOC_Os03g14140	POEI16 - Pollen Ole e I allergen and extensin family protein precursor, expressed	#N/A	#N/A	-	-	10.5.2	cell wall.cell wall proteins.proline rich proteins
Sobic.001G438800	1.0055	1.2227	9.1233	#N/A	-	Group6	AT5G66200.1	armadillo repeat only 2	LOC_Os03g14090	armadillo/beta-catenin repeat family protein, putative, expressed	#N/A	#N/A	-	-	35.1.3	not assigned.no ontology.armadillo/beta-catenin repeat family protein
Sobic.001G439000	0.6443	0.5535	25.3561	#N/A	-	Group6	AT2G21050.1	like AUXIN RESISTANT 2	LOC_Os03g14080	transmembrane amino acid transporter protein, putative, expressed	#N/A	#N/A	-	-	34.3	transport.amino acids
Sobic.001G439100	9.7012	11.1589	0.6299	#N/A	-	Group2	AT4G38670	Pathogenesis-related thaumatin superfamily protein	LOC_Os03g14050	thaumatin-like protein 1 precursor, putative, expressed	#N/A	#N/A	-	-	20.1	stress.biotic
Sobic.001G439400	24.5093	19.3578	0.1107	#N/A	-	Group2	AT4G38650	Glycosyl hydrolase family 10 protein	LOC_Os03g14010	glycosyl hydrolase family 10 protein, putative, expressed	#N/A	#N/A	-	-	35.1	not assigned.no ontology
Sobic.001G439500	6.3277	9.5254	24.4019	#N/A	-	Group5	AT4G24230.6	acyl-CoA-binding domain 3	LOC_Os03g14000	acyl CoA binding protein, putative, expressed	#N/A	#N/A	-	-	11.1.13	lipid metabolism.FA synthesis and FA elongation.acyl-CoA binding protein
Sobic.001G439900	2.9277	1.6376	18.2601	#N/A	-	Group6	0	0	LOC_Os03g13870	expressed protein	#N/A	#N/A	-	-	35.2	not assigned.unknown
Sobic.001G440100	4.4492	3.9859	0.962	#N/A	-	Group2	AT5G66130	RADIATION SENSITIVE 17	LOC_Os03g13850	cell cycle checkpoint protein RAD17, putative, expressed	#N/A	#N/A	-	-	28.1	DNA.synthesis/chromatin structure
Sobic.001G440800	24.5694	35.3929	11.9795	#N/A	-	Group2	AT2G36960	TSL-kinase interacting protein 1	LOC_Os03g13790	myb/SANT domain protein, putative, expressed	#N/A	#N/A	-	MYB_related	27.3.25	RNA.regulation of transcription.MYB domain transcription factor family
Sobic.001G440900	37.8686	28.7925	13.7674	#N/A	-	Group2	AT1G20580	Small nuclear ribonucleoprotein family protein	LOC_Os03g13760	LSM domain containing protein, expressed	#N/A	#N/A	-	-	27.1	RNA.processing
Sobic.001G441500	23.6788	23.35	7.7627	#N/A	-	Group2	AT1G66140	zinc finger protein 4	LOC_Os03g13600	ZOS3-07 - C2H2 zinc finger protein, expressed	#N/A	#N/A	-	C2H2	-	-
Sobic.001G442200	2.8604	5.6128	95.3568	#N/A	-	Group6	AT1G14700.1	purple acid phosphatase 3	LOC_Os03g13540	Ser/Thr protein phosphatase family protein, putative, expressed	#N/A	#N/A	-	-	26.13	misc.acid and other phosphatases
Sobic.001G442300	3.0462	0.7092	20.5777	#N/A	-	Group4	AT1G14700	purple acid phosphatase 3	LOC_Os03g13540	Ser/Thr protein phosphatase family protein, putative, expressed	#N/A	#N/A	-	-	26.13	misc.acid and other phosphatases
Sobic.001G442700	5.956	4.8639	1.5828	#N/A	Anther specific	Group2	AT2G01905	cyclin J18	LOC_Os03g13480	cyclin-J18-like, putative, expressed	#N/A	#N/A	-	-	31.3	cell.cycle
Sobic.001G442800	23.0739	16.6014	1.9338	#N/A	-	Group2	AT1G14690	microtubule-associated protein 65-7	LOC_Os03g13460	microtubule associated protein, putative, expressed	#N/A	#N/A	-	-	31.1	cell.organisation
Sobic.001G443000	0.102	0.0527	0.4134	#N/A	-	Group6	AT2G01940.1	C2H2-like zinc finger protein	LOC_Os03g13400	ZOS3-06 - C2H2 zinc finger protein, expressed	#N/A	#N/A	LPA1 regulates tiller angle and leaf angle by controlling the adaxial growth of tiller node and lamina joint LPA1 is localized in the nucleus and functions as an active transcriptional repressor, an activity mainly conferred by a conserved ethylene response factor-associated amphiphilic repression-like motif Expression pattern analysis suggested that LPA1 influences plant architecture by affectin…	C2H2	-	-
Sobic.001G443700	3.5759	6.8213	1.3924	#N/A	Anther specific	Group3	AT3G50060	myb domain protein 77	LOC_Os03g13310	MYB family transcription factor, putative, expressed	#N/A	#N/A	-	MYB	-	-
Sobic.001G443900	1.7332	1.662	10.9755	#N/A	-	Group6	AT2G02040.1	peptide transporter 2	LOC_Os03g13250	peptide transporter PTR2, putative, expressed	#N/A	#N/A	-	-	34.13	transport.peptides and oligopeptides
Sobic.001G444800	176.334	112.791	64.9502	#N/A	-	Group1	AT2G36170.1	Ubiquitin supergroup;Ribosomal protein L40e	LOC_Os09g39500	ubiquitin fusion protein, putative, expressed	#N/A	#N/A	-	-	29.5.11.1	protein.degradation.ubiquitin.ubiquitin
Sobic.001G445000	77.2462	69.6975	4.0328	#N/A	-	Group2	AT3G58060	Cation efflux family protein	LOC_Os03g12530	cation efflux family protein, putative, expressed	#N/A	#N/A	-	-	34.12	transport.metal
Sobic.001G445900	0.205	0.1638	2.2187	#N/A	-	Group6	AT3G50660.1	Cytochrome P450 superfamily protein	LOC_Os03g12660	cytochrome P450, putative, expressed	#N/A	#N/A	Here we show that the erect leaf phenotype of a rice brassinosteroid-deficient mutant, osdwarf4-1, is associated with enhanced grain yields under conditions of dense planting, even without extra fertilizer Molecular and biochemical studies reveal that two different cytochrome P450s, CYP90B2/OsDWARF4 and CYP724B1/D11, function redundantly in C-22 hydroxylation, the rate-limiting step of brassinost…	-	26.10	misc.cytochrome P450
Sobic.001G446000	1.5362	2.0308	0.2734	#N/A	-	Group2	AT4G34500	Protein kinase superfamily protein	LOC_Os03g12680	protein kinase, putative, expressed	#N/A	#N/A	-	-	29.4.1.57	protein.postranslational modification.kinase.receptor like cytoplasmatic kinase VII
Sobic.001G446100	5.0391	6.8984	0.2686	#N/A	-	Group2	AT1G19400	Erythronate-4-phosphate dehydrogenase family protein	LOC_Os03g12700	expressed protein	#N/A	#N/A	-	-	35.2	not assigned.unknown
Sobic.001G447400	0.8755	0.969	12.2427	#N/A	-	Group6	AT4G37790.1	Homeobox-leucine zipper protein family	LOC_Os03g12860	homeobox associated leucine zipper, putative, expressed	#N/A	#N/A	-	HD-ZIP	27.3.22	RNA.regulation of transcription.HB,Homeobox transcription factor family
Sobic.001G447500	139.734	177.068	4.7485	#N/A	-	Group2	AT3G49680	branched-chain aminotransferase 3	LOC_Os03g12890	aminotransferase domain containing protein, putative, expressed	#N/A	#N/A	-	-	-	-
Sobic.001G447600	36.2034	30.6974	87.5789	#N/A	-	Group6	AT1G58440.1	FAD/NAD(P)-binding oxidoreductase family protein	LOC_Os03g12910	squalene monooxygenase, putative, expressed	#N/A	#N/A	-	-	17.3.1.2.99	hormone metabolism.brassinosteroid.synthesis-degradation.sterols.other
Sobic.001G447800	18.8657	18.0815	0.0708	#N/A	-	Group2	AT1G10120	basic helix-loop-helix (bHLH) DNA-binding superfamily protein	LOC_Os03g12940	OsFBO13 - F-box and other domain containing protein, expressed	#N/A	#N/A	-	bHLH	27.3.6	RNA.regulation of transcription.bHLH,Basic Helix-Loop-Helix family
Sobic.001G448700	7.0166	6.8789	2.5369	#N/A	-	Group2	AT3G49810	ARM repeat superfamily protein	LOC_Os03g13010	U-box domain containing protein, expressed	#N/A	#N/A	The U-box E3 ubiquitin ligase TUD1 functions with a heterotrimeric G alpha subunit to regulate Brassinosteroid-mediated growth in rice In this study, we report a D1 genetic interactor Taihu Dwarf1 (TUD1) that encodes a functional U-box E3 ubiquitin ligase Histological observations showed that the dwarf phenotype of tud1 is mainly due to decreased cell proliferation and disorganized cell files in …	-	29.5.11.4.2	protein.degradation.ubiquitin.E3.RING
Sobic.001G449000	13.6142	17.2979	307.163	#N/A	-	Group6	AT4G37680.1	heptahelical protein 4	LOC_Os03g13040	haemolysin-III, putative, expressed	#N/A	#N/A	-	-	35.2	not assigned.unknown
Sobic.001G449200	156.402	110.987	0.8396	#N/A	-	Group2	AT1G75050	Pathogenesis-related thaumatin superfamily protein	LOC_Os03g13070	thaumatin family domain containing protein, expressed	#N/A	#N/A	-	-	20.1	stress.biotic
Sobic.001G449500	39.502	50.5303	1.532	#N/A	-	Group2	AT2G23700	Protein of unknown function, DUF547	LOC_Os03g13130	ternary complex factor MIP1, putative, expressed	#N/A	#N/A	-	-	35.2	not assigned.unknown
Sobic.001G449700	15.672	6.0966	0.6287	#N/A	-	Group2	AT5G42650	allene oxide synthase	LOC_Os03g12500	cytochrome P450, putative, expressed	JAbiosynthesis	OsAOS1	Furthermore, we have characterized a pathogen-inducible rice OsAOS2 gene (which encodes allene oxide synthase, a key enzyme in the JA biosynthetic pathway) and examined the role of endogenous JA in rice defense response through transgenic manipulation of the JA biosynthesis Sequence analysis indicated that OsAOS2 contains four common domains of the cytochrome P450 enzyme, but does not have the si…	-	17.7.1.3	hormone metabolism.jasmonate.synthesis-degradation.allene oxidase synthase
Sobic.001G450000	21.288	19.119	9.4129	#N/A	-	Group2	AT2G05120	Nucleoporin, Nup133/Nup155-like	LOC_Os03g12450	nucleoporin, putative, expressed	#N/A	#N/A	-	-	35.2	not assigned.unknown
Sobic.001G451500	0.8943	0.5452	27.8676	#N/A	-	Group6	AT5G37600.1	glutamine synthase clone R1	LOC_Os03g12290	glutamine synthetase, catalytic domain containing protein, expressed	#N/A	#N/A	The results indicate that GS1;1 is important for normal growth and grain filling in rice; GS1;2 and GS1;3 were not able to compensate for GS1;1 function In both the genotypes, both increase and decline in seed protein contents matched with the expressions levels of OsAMT1;1, OsGS1;1 and OsGS1;2 in the flag leaves during grain filling stage indicating that high nitrogen nutrition in KN3119 probabl…	-	12.2.2	N-metabolism.ammonia metabolism.glutamine synthetase
Sobic.001G451700	0.0354	0.0698	5.1108	#N/A	-	Group6	AT3G56630.1	cytochrome P450, family 94, subfamily D, polypeptide 2	LOC_Os03g12260	cytochrome P450 protein, putative, expressed	#N/A	#N/A	-	-	26.10	misc.cytochrome P450
Sobic.001G452100	2.1829	1.938	38.7819	#N/A	-	Group6	AT2G33380.1	Caleosin-related family protein	LOC_Os03g12230	caleosin related protein, putative, expressed	#N/A	#N/A	-	-	-	-
Sobic.001G452200	0.3062	0.1086	39.6856	#N/A	-	Group6	AT2G33380.1	Caleosin-related family protein	LOC_Os03g12230	caleosin related protein, putative, expressed	#N/A	#N/A	-	-	33.99	development.unspecified
Sobic.001G452800	0.1872	0.2016	2.4044	#N/A	Anther specific	Group6	0	0	0	0	#N/A	#N/A	-	-	-	-
Sobic.001G452900	9.6331	10.9385	0.9259	#N/A	-	Group2	AT2G01630	O-Glycosyl hydrolases family 17 protein	LOC_Os03g12140	glucan endo-1,3-beta-glucosidase precursor, putative, expressed	#N/A	#N/A	-	-	26.4.1	misc.beta 1,3 glucan hydrolases.glucan endo-1,3-beta-glucosidase
Sobic.001G454100	0.0739	0.1542	2.2693	#N/A	-	Group6	AT5G26340.1	Major facilitator superfamily protein	LOC_Os03g11900	transporter family protein, putative, expressed	#N/A	#N/A	Cellular location in young caryopses through RNA in situ hybridization showed that OsMST4 mRNA mainly accumulates in the vascular parenchyma of the chalazal vein, cross-cells, nucellar tissue and endosperm These data indicate that OsMST4 is actively involved in monosaccharides supply for seed development during the course of grain filling ) seed development, cDNA of a new putative monosaccharide …	-	34.2	transport.sugars
Sobic.001G455100	0.7472	0.7438	4.506	#N/A	-	Group6	AT3G08490.1	0	LOC_Os03g11710	expressed protein	#N/A	#N/A	-	-	35.2	not assigned.unknown
Sobic.001G455700	0.014	0.0538	1.9499	#N/A	-	Group5	AT1G24764.1	microtubule-associated proteins 70-2	LOC_Os03g11650	ATMAP70 protein, putative, expressed	#N/A	#N/A	-	-	31.1	cell.organisation
Sobic.001G457400	20.7714	20.8502	2.502	#N/A	Anther specific	Group2	AT1G43770	RING/FYVE/PHD zinc finger superfamily protein	LOC_Os03g11490	expressed protein	#N/A	#N/A	-	-	27.3.99	RNA.regulation of transcription.unclassified
Sobic.001G458600	1.4324	1.1601	70.2499	#N/A	-	Group6	AT1G26560.1	beta glucosidase 40	LOC_Os03g11420	Os3bglu6 - beta-glucosidase/beta-fucosidase/beta-galactosidase, expressed	#N/A	#N/A	-	-	-	-
Sobic.001G459100	12.0332	11.8081	4.418	#N/A	-	Group2	AT5G61210	soluble N-ethylmaleimide-sensitive factor adaptor protein 33	LOC_Os03g11380	SNARE domain containing protein, putative, expressed	#N/A	#N/A	-	-	31.4	cell.vesicle transport
Sobic.001G459700	0.8508	31.3398	0.0636	#N/A	Anther specific	Group3	AT2G36770	UDP-Glycosyltransferase superfamily protein	LOC_Os03g11350	UDP-glucoronosyl and UDP-glucosyl transferase, putative, expressed	#N/A	#N/A	-	-	26.2	misc.UDP glucosyl and glucoronyl transferases
Sobic.001G461800	21.2699	18.4946	0.5317	#N/A	-	Group2	AT1G69420	DHHC-type zinc finger family protein	LOC_Os03g11110	zinc finger family protein, putative, expressed	#N/A	#N/A	-	-	27.3.99	RNA.regulation of transcription.unclassified
Sobic.001G462300	0.9934	0.4676	0.1468	#N/A	-	Group1	AT1G47210.2	cyclin-dependent protein kinase 3;2	LOC_Os12g39210	cyclin, putative, expressed	#N/A	#N/A	-	-	31.3	cell.cycle
Sobic.001G462500	20.4983	27.6763	99.5791	#N/A	-	Group6	AT1G47240.1	NRAMP metal ion transporter 2	LOC_Os03g11010	natural resistance-associated macrophage protein, putative, expressed	#N/A	#N/A	-	-	34.12	transport.metal
Sobic.001G462800	2.0928	1.2498	4.6487	#N/A	-	Group4	AT4G33920	Protein phosphatase 2C family protein	LOC_Os03g10950	protein phosphatase 2C, putative, expressed	#N/A	#N/A	-	-	29.4	protein.postranslational modification
Sobic.001G463100	33.4634	28.1394	99.6221	#N/A	-	Group6	AT1G49850.1	RING/U-box superfamily protein	LOC_Os03g10890	zinc finger, C3HC4 type domain containing protein, expressed	#N/A	#N/A	-	-	29.5.11.4.2	protein.degradation.ubiquitin.E3.RING
Sobic.001G463200	2.2242	2.1745	45.3672	#N/A	-	Group6	AT5G67385.1	Phototropic-responsive NPH3 family protein	LOC_Os03g10880	BTBN5 - Bric-a-Brac, Tramtrack, Broad Complex BTB domain with non-phototropic hypocotyl 3 NPH3 and coiled-coil domains, expressed	#N/A	#N/A	-	-	30.11	signalling.light
Sobic.001G463400	13.3713	20.4945	98.4674	#N/A	-	Group6	AT5G43150.1	0	LOC_Os03g10860	expressed protein	#N/A	#N/A	-	-	35.2	not assigned.unknown
Sobic.001G465700	6.0107	5.5319	1.9788	#N/A	-	Group2	AT5G57590	adenosylmethionine-8-amino-7-oxononanoate transaminases	LOC_Os08g14770	aminotransferase, putative, expressed	#N/A	#N/A	-	-	16.99	secondary metabolism.unspecified
Sobic.001G466100	0.0409	0.0577	58.33	#N/A	-	Group6	AT4G33860.1	Glycosyl hydrolase family 10 protein	LOC_Os03g10469	glycosyl hydrolase family 10 protein, putative, expressed	#N/A	#N/A	-	-	35.1	not assigned.no ontology
Sobic.001G466400	0.1765	38.0975	0.0628	#N/A	-	Group3	AT4G33840	Glycosyl hydrolase family 10 protein	LOC_Os03g10440	glycosyl hydrolase family 10 protein, putative, expressed	#N/A	#N/A	-	-	35.1	not assigned.no ontology
Sobic.001G466800	1.4242	1.2661	23.4999	#N/A	-	Group6	AT5G54540.1	Uncharacterised conserved protein (UCP012943)	LOC_Os03g10390	expressed protein	#N/A	#N/A	-	-	-	-
Sobic.001G466900	61.8089	56.3268	11.4691	#N/A	-	Group2	AT5G67540	Arabinanase/levansucrase/invertase	LOC_Os12g21789	expressed protein	#N/A	#N/A	-	-	35.1	not assigned.no ontology
Sobic.001G467500	0.1196	0.0758	1.9876	#N/A	-	Group6	AT5G67620.1	0	LOC_Os03g10320	expressed protein	#N/A	#N/A	-	-	35.2	not assigned.unknown
Sobic.001G468600	85.1222	68.3883	37.837	#N/A	-	Group2	AT5G27470	seryl-tRNA synthetase / serine--tRNA ligase	LOC_Os01g37837	seryl-tRNA synthetase, putative, expressed	#N/A	#N/A	-	-	29.1.11	protein.aa activation.serine-tRNA ligase
Sobic.001G468700	4.6091	3.7148	11.483	#N/A	-	Group6	AT1G75100.1	J-domain protein required for chloroplast accumulation response 1	LOC_Os03g10180	expressed protein	#N/A	#N/A	-	-	35.1	not assigned.no ontology
Sobic.001G469100	1.6401	2.1692	5.1029	#N/A	-	Group6	AT5G66730.1	C2H2-like zinc finger protein	LOC_Os03g10140	ZOS3-04 - C2H2 zinc finger protein, expressed	#N/A	#N/A	-	C2H2	27.3.11	RNA.regulation of transcription.C2H2 zinc finger family
Sobic.001G469600	4.3661	5.4225	13.4228	#N/A	-	Group6	AT3G18830.1	polyol/monosaccharide transporter 5	LOC_Os03g10090	transporter family protein, putative, expressed	#N/A	#N/A	-	-	34.2	transport.sugars
Sobic.001G470000	0.9656	0.2758	24.5599	#N/A	-	Group6	AT3G13110.1	serine acetyltransferase 2;2	LOC_Os03g10050	serine acetyltransferase protein, putative, expressed	#N/A	#N/A	-	-	13.1.5.3.2	amino acid metabolism.synthesis.serine-glycine-cysteine group.cysteine.SAT
Sobic.001G470100	0.4777	0.3966	12.7817	#N/A	-	Group6	AT5G48170.1	F-box family protein	LOC_Os03g10040	OsFBX77 - F-box domain containing protein, expressed	#N/A	#N/A	-	-	35.2	not assigned.unknown
Sobic.001G470200	25.2506	24.097	6.6774	#N/A	-	Group2	AT4G16442	Uncharacterised protein family (UPF0497)	LOC_Os03g10030	membrane associated DUF588 domain containing protein, putative, expressed	#N/A	#N/A	-	-	-	-
Sobic.001G470600	1.972	1.5099	12.2783	#N/A	-	Group6	AT1G22150.1	sulfate transporter 1;3	LOC_Os03g09970	sulfate transporter, putative, expressed	#N/A	#N/A	-	-	34.6	transport.sulphate
Sobic.001G471200	14.8835	25.5118	5.5219	#N/A	-	Group2	AT3G25290	Auxin-responsive family protein	LOC_Os03g09900	membrane protein, putative, expressed	#N/A	#N/A	-	-	17.2.3	hormone metabolism.auxin.induced-regulated-responsive-activated
Sobic.001G472100	51.0516	48.4172	18.4448	#N/A	-	Group2	AT1G31814	FRIGIDA like 2	LOC_Os03g09310	frigida, putative, expressed	#N/A	#N/A	-	-	35.2	not assigned.unknown
Sobic.001G472800	137.789	88.3869	20.1796	#N/A	-	Group2	AT2G22240	myo-inositol-1-phosphate synthase 2	LOC_Os03g09250	inositol-3-phosphate synthase, putative, expressed	#N/A	#N/A	A 37-amino acid stretch between Trp-174 and Ser-210 has been confirmed as the salt-tolerance determinant domain in PcINO1 both by loss or gain of salt tolerance by either deletion or by addition to salt-sensitive MIPS(s) of Oryza (OsINO1) and Brassica juncea (BjINO1) 4,4ΓÇÖ-Dianilino-1,1ΓÇÖ-binaphthyl-5,5-disulfonic acid binding experiments revealed a lower hydrophobic surface on PcINO1 than OsIN…	-	3.4.3	minor CHO metabolism.myo-inositol.InsP Synthases
Sobic.001G474100	29.3356	27.3539	2.2101	#N/A	Anther specific	Group2	AT1G78160	pumilio 7	LOC_Os03g09150	pumilio-family RNA binding repeat domain containing protein, expressed	#N/A	#N/A	-	-	35.1.12	not assigned.no ontology.pumilio/Puf RNA-binding domain-containing protein
Sobic.001G474300	3.4196	5.0544	11.9158	#N/A	-	Group5	AT4G08910.1	0	LOC_Os03g09120	expressed protein	#N/A	#N/A	-	-	35.2	not assigned.unknown
Sobic.001G474500	63.2422	75.1078	28.6465	#N/A	-	Group2	AT5G64970	Mitochondrial substrate carrier family protein	LOC_Os03g09110	mitochondrial carrier protein, putative, expressed	#N/A	#N/A	-	-	34.9	transport.metabolite transporters at the mitochondrial membrane
Sobic.001G474600	15.6298	27.5646	40.467	#N/A	-	Group5	AT5G64220.2	Calmodulin-binding transcription activator protein with CG-1 and Ankyrin domains	LOC_Os03g09100	calmodulin-binding transcription activator, putative, expressed	#N/A	#N/A	-	CAMTA	27.3.39	RNA.regulation of transcription.AtSR Transcription Factor family
Sobic.001G475400	5.2049	8.9674	1.7072	#N/A	-	Group2	AT1G78230	Outer arm dynein light chain 1 protein	LOC_Os03g09070	leucine rich repeat domain containing protein, putative, expressed	#N/A	#N/A	-	-	35.1	not assigned.no ontology
Sobic.001G475800	31.6528	25.2836	5.5388	#N/A	-	Group2	AT5G42250	Zinc-binding alcohol dehydrogenase family protein	LOC_Os03g09020	dehydrogenase, putative, expressed	#N/A	#N/A	-	-	26.11	misc.alcohol dehydrogenases
Sobic.001G476100	0.6236	0.3322	11.6317	#N/A	-	Group6	AT1G35210.1	0	LOC_Os03g08970	expressed protein	#N/A	#N/A	-	-	35.2	not assigned.unknown
Sobic.001G476700	1.1256	1.3471	31.5599	#N/A	-	Group6	AT5G65380.1	MATE efflux family protein	LOC_Os03g08900	MATE efflux family protein, putative, expressed	#N/A	#N/A	Our results reveal that OsMATE1 and OsMATE2 regulate plant growth and development as well as negatively affect disease resistance	-	34.99	transport.misc
Sobic.001G477900	13.5814	12.1391	4.5561	#N/A	-	Group2	AT5G62440	Protein of unknown function (DUF3223)	LOC_Os03g08810	expressed protein	#N/A	#N/A	-	-	35.2	not assigned.unknown
Sobic.001G478100	4.3145	17.1931	0.1029	OsAP25	-	Group2	AT1G09750	Eukaryotic aspartyl protease family protein	LOC_Os03g08790	aspartic proteinase nepenthesin precursor, putative, expressed	#N/A	#N/A	ETERNAL TAPETUM 1 directly regulates the expression of OsAP25 and OsAP37, which encode aspartic proteases that induce programmed cell death in both yeast and plants Using a yeast one-hybrid method, a transcription factor, OsAP25, which interacts specifically with a GCC box was isolated from rice Isolation and characterization of a novel cDNA encoding ERF/AP2-type transcription factor OsAP25 from …	-	27.3.99	RNA.regulation of transcription.unclassified
Sobic.001G479600	4.0492	2.5545	0.6372	#N/A	-	Group2	AT3G19184	AP2/B3-like transcriptional factor family protein	LOC_Os03g08620	B3 DNA binding domain containing protein, expressed	#N/A	#N/A	-	B3	27.3.41	RNA.regulation of transcription.B3 transcription factor family
Sobic.001G479700	0.0666	0.0406	5.1323	#N/A	-	Group6	AT3G19230.1	Leucine-rich repeat (LRR) family protein	LOC_Os03g08610	leucine-rich repeat family protein, putative, expressed	#N/A	#N/A	-	-	30.2.99	signalling.receptor kinases.misc
Sobic.001G479800	0.425	0.6612	3.1477	#N/A	-	Group6	AT4G33330.2	plant glycogenin-like starch initiation protein 3	LOC_Os03g08600	glycosyl transferase, putative, expressed	#N/A	#N/A	-	-	2.1.2	major CHO metabolism.synthesis.starch
Sobic.001G480200	8.7723	8.1835	0.0428	#N/A	Anther specific	Group2	AT5G09860	nuclear matrix protein-related	LOC_Os03g01970	THO complex subunit 1, putative, expressed	#N/A	#N/A	-	-	-	-
Sobic.001G480700	1.861	0.9526	0.0542	#N/A	Anther specific	Group2	AT1G17260	autoinhibited H(+)-ATPase isoform 10	LOC_Os03g08560	plasma membrane ATPase, putative, expressed	#N/A	#N/A	-	-	34.1	transport.p- and v-ATPases
Sobic.001G481100	3.6598	1.9703	0.0584	#N/A	-	Group2	AT5G20700	Protein of unknown function (DUF581)	LOC_Os03g08520	DUF581 domain containing protein, expressed	#N/A	#N/A	-	-	33.99	development.unspecified
Sobic.001G481201	0.2219	0.3158	2.4637	#N/A	Anther specific	Group6	0	0	0	0	#N/A	#N/A	-	-	-	-
Sobic.001G481400	0.2477	0.1891	2.3225	#N/A	-	Group6	AT1G72360.2	Integrase-type DNA-binding superfamily protein	LOC_Os03g08470	AP2 domain containing protein, expressed	#N/A	#N/A	OsRAF is an ethylene responsive and root abundant factor gene of rice Here, we report OsRAF (a Root Abundant Factor gene in Oryza sativa), a new member of the rice ERF group, expressed more abundantly in roots than in other organs of rice at the transcriptional level OsLG3 contributing to rice grain length and yield was mined by Ho-LAMap. Phylogenetic analysis showed that OsLG3 might have much po…	ERF	27.3.3	RNA.regulation of transcription.AP2/EREBP, APETALA2/Ethylene-responsive element binding protein family
Sobic.001G481600	0.0979	0.1106	2.0522	#N/A	-	Group6	AT1G72360.2	Integrase-type DNA-binding superfamily protein	LOC_Os03g08470	AP2 domain containing protein, expressed	#N/A	#N/A	OsRAF is an ethylene responsive and root abundant factor gene of rice Here, we report OsRAF (a Root Abundant Factor gene in Oryza sativa), a new member of the rice ERF group, expressed more abundantly in roots than in other organs of rice at the transcriptional level OsLG3 contributing to rice grain length and yield was mined by Ho-LAMap. Phylogenetic analysis showed that OsLG3 might have much po…	ERF	-	-
Sobic.001G482100	6.0246	2.8016	8.5575	#N/A	-	Group4	AT3G14170	Plant protein of unknown function (DUF936)	LOC_Os03g08390	expressed protein	#N/A	#N/A	-	-	35.2	not assigned.unknown
Sobic.001G482700	18.1839	8.5077	41.5151	#N/A	-	Group4	AT1G19180	jasmonate-zim-domain protein 1	LOC_Os03g08320	ZIM domain containing protein, putative, expressed	JAsignaling	OsJAZ1	-	-	35.2	not assigned.unknown
Sobic.001G482800	30.7695	68.3983	108.453	#N/A	-	Group5	AT5G20900.1	jasmonate-zim-domain protein 12	LOC_Os03g08310	ZIM domain containing protein, putative, expressed	JAsignaling	OsJAZ6	Over-expression of OsTIFY11a, one of the stress-inducible genes, resulted in significantly increased tolerance to salt and dehydration stresses OsJAZ9 interacts with several bHLH transcription factors including OsbHLH062 via the Jas domain OsJAZ9 acts as a transcriptional regulator in jasmonate signaling and modulates salt stress tolerance in rice. Suppression of OsJAZ9 resulted in reduced salt t…	-	35.2	not assigned.unknown
Sobic.001G483300	0.9322	6.4862	0.2639	#N/A	-	Group3	AT1G72510	Protein of unknown function (DUF1677)	LOC_Os03g08250	expressed protein	#N/A	#N/A	-	-	35.2	not assigned.unknown
Sobic.001G483800	14.0726	9.7523	3.8377	#N/A	-	Group2	AT1G77550	tubulin-tyrosine ligases;tubulin-tyrosine ligases	LOC_Os03g08140	tubulin--tyrosine ligase-like protein 12, putative, expressed	#N/A	#N/A	-	-	31.1	cell.organisation
Sobic.001G483900	0.1623	0.0726	34.0845	#N/A	-	Group6	AT5G09430.1	alpha/beta-Hydrolases superfamily protein	LOC_Os03g08110	hydrolase protein, putative, expressed	#N/A	#N/A	-	-	35.1	not assigned.no ontology
Sobic.001G485000	14.7725	15.1864	2.5107	#N/A	Anther specific	Group2	AT2G37520	Acyl-CoA N-acyltransferase with RING/FYVE/PHD-type zinc finger domain	LOC_Os03g17050	expressed protein	#N/A	#N/A	-	-	-	-
Sobic.001G486000	19.4409	25.1112	8.3807	#N/A	-	Group2	AT3G14020	nuclear factor Y, subunit A6	LOC_Os03g07880	nuclear transcription factor Y subunit, putative, expressed	#N/A	#N/A	-	NF-YA	27.3.14	RNA.regulation of transcription.CCAAT box binding factor family, HAP2
Sobic.001G486100	0.4242	0.2986	2.3152	#N/A	-	Group6	AT3G52105.1	0	LOC_Os03g07870	expressed protein	#N/A	#N/A	-	-	-	-
Sobic.001G487200	11.0867	10.5949	47.3913	#N/A	-	Group6	AT3G63530.1	RING/U-box superfamily protein	LOC_Os03g07790	zinc finger, C3HC4 type domain containing protein, expressed	#N/A	#N/A	-	-	29.5.11.4.2	protein.degradation.ubiquitin.E3.RING
Sobic.001G488000	9.3144	24.2029	163.082	#N/A	-	Group5	0	0	LOC_Os03g07590	expressed protein	#N/A	#N/A	-	-	35.2	not assigned.unknown
Sobic.001G488100	15.2961	15.9639	6.0025	#N/A	-	Group2	AT1G80680	SUPPRESSOR OF AUXIN RESISTANCE 3	LOC_Os03g07580	OsNucAP1 - Putative Nucleoporin Autopeptidase homologue, expressed	#N/A	#N/A	-	-	29.3.1	protein.targeting.nucleus
Sobic.001G488200	17.1897	24.5764	52.5972	#N/A	-	Group5	AT4G39660.1	alanine:glyoxylate aminotransferase 2	LOC_Os03g07570	aminotransferase, putative, expressed	#N/A	#N/A	-	-	13.1.1.3.11	amino acid metabolism.synthesis.central amino acid metabolism.alanine.alanine-glyoxylate aminotransferase
Sobic.001G488700	0.6929	4.1378	2.6056	#N/A	-	Group7	AT2G02860.1	sucrose transporter 2	LOC_Os03g07480	sucrose transporter, putativ, expressed	#N/A	#N/A	OsSUT1 encodes a rice sucrose transport protein that is highly expressed in developing grain, leaf sheath and stem after heading, and in germinating seedlings, but only at very low levels in source leaves However, starch accumulation during pollen development was not affected by disruption of OsSUT1, suggesting that the sugar(s) required for starch biosynthesis is supplied by other sugar transpor…	-	34.2.1	transport.sugars.sucrose
Sobic.001G488900	8.1065	9.3348	0.4311	#N/A	-	Group2	AT1G69780	Homeobox-leucine zipper protein family	LOC_Os03g07450	homeobox associated leucine zipper, putative, expressed	#N/A	#N/A	-	HD-ZIP	27.3.22	RNA.regulation of transcription.HB,Homeobox transcription factor family
Sobic.001G489900	3.4348	3.1746	15.2633	#N/A	-	Group6	AT5G39660.1	cycling DOF factor 2	LOC_Os03g07360	expressed protein	#N/A	#N/A	The transgenic lines overexpressing OsDof12 showed early flowering under long-day (LD) conditions, whereas OsDof12 overexpression had no effect on flowering time under short-day (SD) conditions These results suggested that OsDof12 might regulate flowering by controlling the expression of Hd3a and OsMADS14 Here, we further investigated the other important agronomical traits of the transgenic plant…	Dof	27.3.8	RNA.regulation of transcription.C2C2(Zn) DOF zinc finger family
Sobic.001G490950	2.1448	2.3146	9.6652	#N/A	Anther specific	Group6	AT2G35330.2	RING/U-box superfamily protein	LOC_Os09g20550	zinc finger protein-related, putative, expressed	#N/A	#N/A	-	-	-	-
Sobic.001G491300	1.5213	2.033	0.0414	#N/A	-	Group2	AT1G26760	SET domain protein 35	LOC_Os03g07260	tetratricopeptide repeat domain containing protein, expressed	#N/A	#N/A	-	-	27.3.69	RNA.regulation of transcription.SET-domain transcriptional regulator family
Sobic.001G491400	257.299	1498.44	0.6093	CYP704B2	Anther specific	Group2	AT1G69500	cytochrome P450, family 704, subfamily B, polypeptide 1	LOC_Os03g07250	cytochrome P450, putative, expressed	#N/A	#N/A	Two genes CYP704B2 and WDA1, involved in the biosynthesis of very-long-chain fatty acids for the establishment of the anther cuticle and pollen exine, were downregulated in osabcg15 mutant, suggesting that OsABCG15 may play a key function in the processes related to sporopollenin biosynthesis or sporopollenin transfer from tapetal cells to anther locules We report here the isolation and character…	-	26.10	misc.cytochrome P450
Sobic.001G491500	4.8303	5.1247	0.7836	#N/A	-	Group2	AT5G15300	Pentatricopeptide repeat (PPR) superfamily protein	LOC_Os03g07234	pentatricopeptide, putative, expressed	#N/A	#N/A	-	-	35.1.5	not assigned.no ontology.pentatricopeptide (PPR) repeat-containing protein
Sobic.001G492100	0.691	0.6391	5.408	#N/A	-	Group6	AT3G60070.1	Major facilitator superfamily protein	LOC_Os03g07170	lactose permease-related, putative, expressed	#N/A	#N/A	-	-	35.2	not assigned.unknown
Sobic.001G492600	3.2153	9.7498	24.2679	#N/A	Anther specific	Group5	AT3G56710.1	sigma factor binding protein 1	LOC_Os05g32460	VQ domain containing protein, putative, expressed	#N/A	#N/A	-	-	35.2	not assigned.unknown
Sobic.001G493500	0.8506	1.2465	0.2101	#N/A	-	Group2	AT5G48850	Tetratricopeptide repeat (TPR)-like superfamily protein	LOC_Os03g06970	tetratricopeptide repeat domain containing protein, expressed	#N/A	#N/A	-	-	33.99	development.unspecified
Sobic.001G493900	53.3877	54.8051	7.7591	#N/A	-	Group2	AT4G36360	beta-galactosidase 3	LOC_Os03g06940	beta-galactosidase, putative, expressed	#N/A	#N/A	The two genes were found to be relatively highly expressed in seedling roots and shoots and in leaf sheath in 15~30-day-old plants, which contained major immunoreactive proteins of approximately 90 kDa for OsBGal1 protein and 55 kDa for OsBGal2 in extracts of these tissues The genes encoding two isoforms of ╬▓-galactosidase expressed in germinating rice and panicle, designated OsBGal1 and OsBGal2…	-	26.3.2	misc.gluco-, galacto- and mannosidases.beta-galactosidase
Sobic.001G494300	7.3094	6.5821	0.7983	#N/A	-	Group2	AT5G63920	topoisomerase 3alpha	LOC_Os03g06900	DNA topoisomerase 3 protein, putative, expressed	#N/A	#N/A	-	-	28.1	DNA.synthesis/chromatin structure
Sobic.001G495500	3.1081	3.8136	0.1843	#N/A	-	Group2	AT2G26640	3-ketoacyl-CoA synthase 11	LOC_Os10g28060	3-ketoacyl-CoA synthase, putative, expressed	#N/A	#N/A	The midrib of oni2 leaf blades was not developed correctly onion2 (oni2) mutants produced very small shoots in which leaves were fused to each other, and ceased growing after germination These results suggest that ONI2 is a layer 1-specific gene required for development of the entire shoot and that VLCFAs play an essential role in normal shoot development in rice	-	11.1.10	lipid metabolism.FA synthesis and FA elongation.beta ketoacyl CoA synthase
Sobic.001G496300	4.2582	2.7875	9.7661	#N/A	-	Group6	AT4G14710.2	RmlC-like cupins superfamily protein	LOC_Os03g06620	1,2-dihydroxy-3-keto-5-methylthiopentene dioxygenase protein, putative, expressed	#N/A	#N/A	OsARD1 mRNA levels showed a rapid, early and transient increase upon submergence and after treatment with ethylene-releasing compounds Northern blot and reverse transcriptase-polymerase chain reaction (RT-PCR) analysis revealed that the OsARD expression is regulated by abiotic stresses and phytohormones OsARD1 transcripts accumulated in the presence of cycloheximide, an inhibitor of protein synth…	-	-	-
Sobic.001G496400	3.3235	2.7599	0.0752	#N/A	-	Group2	AT4G14723	0	LOC_Os03g06610	expressed protein	#N/A	#N/A	-	-	20.2.99	stress.abiotic.unspecified
Sobic.001G496500	8.7368	7.4004	47.0451	#N/A	-	Group6	AT4G14746.1	0	LOC_Os03g06580	MTN26L2 - MtN26 family protein precursor, expressed	#N/A	#N/A	-	-	35.2	not assigned.unknown
Sobic.001G496700	4.8943	7.0498	0.213	#N/A	-	Group2	AT4G14750	IQ-domain 19	LOC_Os03g06570	IQ calmodulin-binding motif family protein, putative, expressed	#N/A	#N/A	-	-	-	-
Sobic.001G496900	8.9813	6.388	0.7235	#N/A	-	Group2	AT3G63240	DNAse I-like superfamily protein	LOC_Os03g06460	type I inositol-1,4,5-trisphosphate 5-phosphatase, putative, expressed	#N/A	#N/A	-	-	28.1	DNA.synthesis/chromatin structure
Sobic.001G497500	3.2535	10.3603	80.5778	#N/A	-	Group5	AT3G22530.1	0	LOC_Os03g06390	expressed protein	#N/A	#N/A	-	-	20.2.1	stress.abiotic.heat
Sobic.001G498000	1.9988	2.5116	7.3736	#N/A	-	Group6	AT5G56460.1	Protein kinase superfamily protein	LOC_Os03g06330	tyrosine protein kinase domain containing protein, putative, expressed	#N/A	#N/A	-	-	29.4.1.57	protein.postranslational modification.kinase.receptor like cytoplasmatic kinase VII
Sobic.001G500700	3.0576	3.1455	10.9497	#N/A	-	Group6	AT2G36895.1	0	LOC_Os03g05800	expressed protein	#N/A	#N/A	-	-	35.2	not assigned.unknown
Sobic.001G500900	0.0453	0.0136	54.5364	#N/A	-	Group6	AT4G26010.1	Peroxidase superfamily protein	LOC_Os03g05770	peroxidase precursor, putative, expressed	#N/A	#N/A	-	-	26.12	misc.peroxidases
Sobic.001G501400	19.7906	18.0908	6.2181	#N/A	-	Group2	AT3G21540	transducin family protein / WD-40 repeat family protein	LOC_Os03g05720	WD domain, G-beta repeat domain containing protein, expressed	#N/A	#N/A	-	-	35.1	not assigned.no ontology
Sobic.001G502100	8.9786	32.8575	7.5796	#N/A	Anther specific	Group3	AT2G38940	phosphate transporter 1;4	LOC_Os03g05610	inorganic phosphate transporter, putative, expressed	#N/A	#N/A	-	-	34.7	transport.phosphate
Sobic.001G502200	196.109	180.674	76.7625	#N/A	-	Group2	AT1G53850	20S proteasome alpha subunit E1	LOC_Os11g40140	peptidase, T1 family, putative, expressed	#N/A	#N/A	Expression of OgPAE1 is regulated by defense-related signaling chemicals such as cantharidin, endothall and jasmonic acid	-	29.5.11.20	protein.degradation.ubiquitin.proteasom
Sobic.001G502700	0.0372	0.0247	12.2286	#N/A	-	Group6	AT5G07050.1	nodulin MtN21 /EamA-like transporter family protein	LOC_Os03g05530	nodulin, putative, expressed	#N/A	#N/A	-	-	33.99	development.unspecified
Sobic.001G503100	0.0092	0	2.2731	#N/A	-	Group7	AT2G42430.1	lateral organ boundaries-domain 16	LOC_Os03g05500	DUF260 domain containing protein, putative, expressed	#N/A	#N/A	-	LBD	27.3.37	RNA.regulation of transcription.AS2,Lateral Organ Boundaries Gene Family
Sobic.001G504100	1.8215	0.6319	4.9467	#N/A	-	Group4	0	0	0	0	#N/A	#N/A	-	-	-	-
Sobic.001G504500	1.4595	4.0481	5.7422	#N/A	-	Group7	0	0	LOC_Os05g44792	expressed protein	#N/A	#N/A	-	-	-	-
Sobic.001G504900	3.6144	3.3977	10.2288	#N/A	-	Group6	AT3G44880.1	Pheophorbide a oxygenase family protein with Rieske [2Fe-2S] domain	LOC_Os03g05310	pheophorbide a oxygenase, chloroplast precursor, putative, expressed	#N/A	#N/A	RNA interference knockdown of OsPAO led to pheophorbide a accumulation in leaves (especially dark-induced senescent leaves) and leaf death from regeneration stage onwards, even transgenic plants inviability after transplantation These results suggest that OsPAO and OsRCCR1 play key roles in senescence and are involved in wound responses	-	31.5.1	cell.cell death.plants
Sobic.001G505300	8.7759	243.457	3.8293	#N/A	-	Group3	AT5G22920	CHY-type/CTCHY-type/RING-type Zinc finger protein	LOC_Os03g05270	RING finger and CHY zinc finger domain-containing protein 1, putative, expressed	#N/A	#N/A	-	-	29.5.11.4.2	protein.degradation.ubiquitin.E3.RING
Sobic.001G507000	5.2065	3.7398	0.9937	MEICA1	-	Group2	AT1G04650	0	LOC_Os03g05040	expressed protein	#N/A	#N/A	Thus, our data establish two pivotal roles for MEICA1 in meiosis: preventing aberrant meiotic recombination and regulating crossover formation In addition, MEICA1 has an anti-crossover activity revealed by suppressing the defects of crossover formation in msh5 meica1 compared with that in msh5, showing the similar function with its interacted protein TOP3╬▒	-	35.2	not assigned.unknown
Sobic.001G508000	0.0656	2.3943	0.0787	#N/A	Anther specific	Group3	AT5G03340	ATPase, AAA-type, CDC48 protein	LOC_Os10g30580	cell division control protein 48 homolog E, putative, expressed	#N/A	#N/A	-	-	-	-
Sobic.001G508100	7.7228	8.22	22.7891	#N/A	-	Group6	AT5G43950.1	Plant protein of unknown function (DUF946)	LOC_Os03g04930	expressed protein	#N/A	#N/A	-	-	35.2	not assigned.unknown
Sobic.001G508300	0.0609	3.8511	0.3418	#N/A	Anther specific	Group3	AT5G03340	ATPase, AAA-type, CDC48 protein	LOC_Os10g30580	cell division control protein 48 homolog E, putative, expressed	#N/A	#N/A	-	-	29.5.9	protein.degradation.AAA type
Sobic.001G508466	2.1707	2.4201	37.4289	#N/A	-	Group6	AT5G60710.1	Zinc finger (C3HC4-type RING finger) family protein	LOC_Os03g04890	zinc finger family protein, putative, expressed	#N/A	#N/A	-	-	-	-
Sobic.001G508600	0.0861	0.0783	1.2348	#N/A	-	Group6	AT5G60710.1	Zinc finger (C3HC4-type RING finger) family protein	LOC_Os08g03270	zinc finger family protein, putative, expressed	#N/A	#N/A	-	-	29.5.11.4.2	protein.degradation.ubiquitin.E3.RING
Sobic.001G508700	2.2108	0.9093	0.1278	#N/A	-	Group2	AT5G45540	Protein of unknown function (DUF594)	LOC_Os03g04840	expressed protein	#N/A	#N/A	-	-	35.2	not assigned.unknown
Sobic.001G508800	2.7711	1.7731	59.9076	#N/A	-	Group6	AT3G23920.1	beta-amylase 1	LOC_Os03g04770	beta-amylase, putative, expressed	#N/A	#N/A	-	-	2.2.2.1.2	major CHO metabolism.degradation.starch.starch cleavage.beta amylase
Sobic.001G509800	6.6382	6.1723	1.9005	#N/A	-	Group2	AT2G33330	plasmodesmata-located protein 3	LOC_Os04g45460	cysteine-rich repeat secretory protein precursor, putative, expressed	#N/A	#N/A	-	-	30.2.99	signalling.receptor kinases.misc
Sobic.001G510200	0.074	0.015	2.8519	#N/A	Anther specific	Group6	AT1G67730.1	beta-ketoacyl reductase 1	LOC_Os04g02620	oxidoreductase, short chain dehydrogenase/reductase family, putative, expressed	#N/A	#N/A	-	-	26.22	misc.short chain dehydrogenase/reductase (SDR)
Sobic.001G510300	0.1553	0.1154	7.2973	#N/A	-	Group6	AT4G39490.1	cytochrome P450, family 96, subfamily A, polypeptide 10	LOC_Os03g04650	cytochrome P450 protein, putative, expressed	#N/A	#N/A	-	-	26.10	misc.cytochrome P450
Sobic.001G510700	3.9563	3.3286	1.4287	#N/A	-	Group2	AT2G33360	Protein of unknown function (DUF3527)	LOC_Os03g04600	expressed protein	#N/A	#N/A	-	-	35.2	not assigned.unknown
Sobic.001G511200	10.6208	20.1259	0.9508	#N/A	-	Group2	AT1G04030	0	LOC_Os03g04550	expressed protein	#N/A	#N/A	-	-	35.2	not assigned.unknown
Sobic.001G511600	27.3224	26.5458	0	#N/A	Anther specific	Group2	0	0	LOC_Os06g20310	expressed protein	#N/A	#N/A	-	-	-	-
Sobic.001G512500	6.87	6.701	19.9059	#N/A	-	Group6	AT2G20920.1	Protein of unknown function (DUF3353)	LOC_Os03g04440	expressed protein	#N/A	#N/A	-	-	35.2	not assigned.unknown
Sobic.001G513300	0.8137	0.9271	18.6988	#N/A	-	Group6	AT2G17705.1	0	LOC_Os03g04370	protein-methionine-S-oxide reductase, putative, expressed	#N/A	#N/A	-	-	35.2	not assigned.unknown
Sobic.001G513400	0.1938	0.1519	7.3813	#N/A	Anther specific	Group6	AT3G54700.1	phosphate transporter 1;7	LOC_Os03g04360	inorganic phosphate transporter, putative, expressed	#N/A	#N/A	-	-	34.7	transport.phosphate
Sobic.001G514400	1.4908	1.9066	0.155	#N/A	-	Group2	AT3G03190	glutathione S-transferase F11	LOC_Os03g04220	glutathione S-transferase, putative, expressed	#N/A	#N/A	-	-	26.9	misc.glutathione S transferases
Sobic.001G515700	1.4691	3.7574	38.0424	#N/A	-	Group5	AT5G42290.1	transcription activator-related	LOC_Os03g04080	expressed protein	#N/A	#N/A	-	-	27.3.99	RNA.regulation of transcription.unclassified
Sobic.001G515900	0.0554	4.8318	0	#N/A	Anther specific	Group7	0	0	LOC_Os04g42230	expressed protein	#N/A	#N/A	-	-	-	-
Sobic.001G516000	0.3818	1.6937	1.2144	#N/A	-	Group7	AT3G12500.1	basic chitinase	LOC_Os03g04060	CHIT16 - Chitinase family protein precursor, expressed	#N/A	#N/A	-	-	20.1	stress.biotic
Sobic.001G516400	0.3553	0.5534	3.0428	#N/A	Anther specific	Group6	0	0	0	0	#N/A	#N/A	-	-	-	-
Sobic.001G516500	5.7211	4.9336	92.2139	#N/A	-	Group6	AT3G45970.1	expansin-like A1	LOC_Os03g04020	expansin precursor, putative, expressed	#N/A	#N/A	-	-	10.7	cell wall.modification
Sobic.001G516600	5.4075	4.6562	13.7389	#N/A	-	Group6	AT1G20510.1	OPC-8:0 CoA ligase1	LOC_Os03g04000	AMP-binding domain containing protein, expressed	JAbiosynthesis	OsOPCL1	-	-	16.2.1.3	secondary metabolism.phenylpropanoids.lignin biosynthesis.4CL
Sobic.001G517400	0.1624	5.0156	0.0335	#N/A	-	Group3	0	0	LOC_Os03g56710	expressed protein	#N/A	#N/A	-	-	35.2	not assigned.unknown
Sobic.001G518000	10.8453	20.9055	1.8434	#N/A	-	Group2	AT1G20650	Protein kinase superfamily protein	LOC_Os03g03880	protein kinase, putative, expressed	#N/A	#N/A	-	-	29.4.1.57	protein.postranslational modification.kinase.receptor like cytoplasmatic kinase VII
Sobic.001G518300	1.7931	12.8435	1.761	#N/A	-	Group3	AT2G17550	0	LOC_Os03g03860	expressed protein	#N/A	#N/A	-	-	35.2	not assigned.unknown
Sobic.001G518800	0.0755	0.0321	15.3902	#N/A	-	Group6	AT1G65880.1	benzoyloxyglucosinolate 1	LOC_Os03g03790	AMP-binding domain containing protein, expressed	#N/A	#N/A	-	-	11.1.8	lipid metabolism.FA synthesis and FA elongation.acyl coa ligase
Sobic.001G519800	6.6268	6.9371	32.9086	#N/A	-	Group6	AT1G42970.1	glyceraldehyde-3-phosphate dehydrogenase B subunit	LOC_Os03g03720	glyceraldehyde-3-phosphate dehydrogenase, putative, expressed	#N/A	#N/A	Transient expression of the GFP-tagged light-related transcription factor OsGLK1 markedly upregulated transcript levels of the endogeneous photosynthetic genes OsLhcb1, OsLhcp, GADPH and RbcS, which were reduced to some extent by NF treatment in the rice green tissue protoplasts	-	1.3.4	PS.calvin cycle.GAP
Sobic.001G519900	24.9272	24.3688	9.4887	#N/A	-	Group2	AT2G17510	ribonuclease II family protein	LOC_Os03g03710	ribonuclease protein, putative, expressed	#N/A	#N/A	-	-	27.1.19	RNA.processing.ribonucleases
Sobic.001G521100	17.457	12.2968	2.9746	#N/A	-	Group2	AT2G42120	DNA polymerase delta small subunit	LOC_Os03g03650	POLD2 - Putative DNA polymerase delta complex subunit, expressed	#N/A	#N/A	-	-	28.1	DNA.synthesis/chromatin structure
Sobic.001G521500	9.8508	9.3319	188.588	#N/A	-	Group6	AT5G13000.1	glucan synthase-like 12	LOC_Os03g03610	1,3-beta-glucan synthase component domain containing protein, expressed	#N/A	#N/A	-	-	3.6	minor CHO metabolism.callose
Sobic.001G522800	0.0177	0	2.9934	#N/A	Anther specific	Group7	0	0	0	0	#N/A	#N/A	-	-	-	-
Sobic.001G523200	4.3628	4.2007	70.4519	#N/A	-	Group6	AT1G01140.1	CBL-interacting protein kinase 9	LOC_Os03g03510	CAMK_KIN1/SNF1/Nim1_like.15 - CAMK includes calcium/calmodulin depedent protein kinases, expressed	#N/A	#N/A	-	-	29.4	protein.postranslational modification
Sobic.001G523300	1.0952	1.324	47.3123	#N/A	-	Group6	AT5G52760.1	Copper transport protein family	LOC_Os10g38870	heavy metal-associated domain containing protein, expressed	#N/A	#N/A	-	-	28.2	DNA.repair
Sobic.001G524200	15.3719	13.8464	79.9872	#N/A	-	Group6	AT1G01540.2	Protein kinase superfamily protein	LOC_Os03g03410	serine/threonine-protein kinase, putative, expressed	#N/A	#N/A	-	-	29.4.1.57	protein.postranslational modification.kinase.receptor like cytoplasmatic kinase VII
Sobic.001G525300	0.1059	0.0862	4.5029	#N/A	-	Group6	AT5G52900.1	0	LOC_Os03g03320	expressed protein	#N/A	#N/A	-	-	-	-
Sobic.001G525900	0.0416	0.0331	10.6079	#N/A	-	Group6	AT5G41410.1	POX (plant homeobox) family protein	LOC_Os03g03260	homeobox domain containing protein, expressed	#N/A	#N/A	-	TALE	-	-
Sobic.001G526200	0.7665	0.6943	3.4255	#N/A	-	Group6	AT1G62990.1	KNOTTED-like homeobox of Arabidopsis thaliana 7	LOC_Os03g03164	homeobox protein knotted-1, putative, expressed	#N/A	#N/A	-	TALE	-	-
Sobic.001G527700	11.8349	12.0467	32.435	#N/A	-	Group6	AT2G37840.1	Protein kinase superfamily protein	LOC_Os03g02980	CAMK_CAMK_like_ULKh_APGy.1 - CAMK includes calcium/calmodulin depedent protein kinases, expressed	#N/A	#N/A	-	-	29.4	protein.postranslational modification
Sobic.001G528100	2.3063	3.0315	64.8441	#N/A	-	Group6	AT1G05260.1	Peroxidase superfamily protein	LOC_Os03g02920	peroxidase precursor, putative, expressed	#N/A	#N/A	-	-	26.12	misc.peroxidases
Sobic.001G529400	372.608	241.259	50.8951	#N/A	-	Group2	AT3G53730	Histone superfamily protein	LOC_Os09g38020	Core histone H2A/H2B/H3/H4 domain containing protein, putative, expressed	#N/A	#N/A	-	-	28.1.3	DNA.synthesis/chromatin structure.histone
Sobic.001G529700	16.886	32.3831	128.077	#N/A	-	Group5	AT1G04110.1	Subtilase family protein	LOC_Os03g02750	OsSub25 - Putative Subtilisin homologue, expressed	#N/A	#N/A	-	-	29.5.1	protein.degradation.subtilases
Sobic.001G532300	4.8124	5.9047	65.1474	#N/A	-	Group6	AT2G36290.1	alpha/beta-Hydrolases superfamily protein	LOC_Os03g02514	hydrolase, alpha/beta fold family protein, putative, expressed	#N/A	#N/A	-	-	35.1	not assigned.no ontology
Sobic.001G532700	9.1011	10.5575	2.9029	#N/A	-	Group2	AT5G24320	Transducin/WD40 repeat-like superfamily protein	LOC_Os03g02440	WD repeat-containing protein 44, putative, expressed	#N/A	#N/A	-	-	35.1	not assigned.no ontology
Sobic.001G534000	13.528	13.8364	1.8792	#N/A	-	Group2	AT2G22610	Di-glucose binding protein with Kinesin motor domain	LOC_Os03g02290	kinesin motor domain containing protein, putative, expressed	#N/A	#N/A	-	-	31.1	cell.organisation
Sobic.001G534600	30.7075	30.7119	11.5761	#N/A	-	Group2	AT4G36210	Protein of unknown function (DUF726)	LOC_Os03g02170	transmembrane and coiled-coil domain-containing protein 4, putative, expressed	#N/A	#N/A	-	-	35.2	not assigned.unknown
Sobic.001G534900	2.8031	5.4819	12.7634	#N/A	-	Group5	0	0	0	0	#N/A	#N/A	-	-	-	-
Sobic.001G535000	0.4731	4.5497	1.7695	#N/A	-	Group3	0	0	0	0	#N/A	#N/A	-	-	-	-
Sobic.001G535300	3.9068	3.4716	11.9786	#N/A	Anther specific	Group6	0	0	0	0	#N/A	#N/A	-	-	-	-
Sobic.001G535400	0.9885	0.8218	6.7028	#N/A	-	Group6	AT3G48940.1	Remorin family protein	LOC_Os03g02040	remorin, putative, expressed	#N/A	#N/A	-	-	27.3.99	RNA.regulation of transcription.unclassified
Sobic.001G535600	1.2335	1.0423	157.783	#N/A	-	Group6	AT1G66850.1	Bifunctional inhibitor/lipid-transfer protein/seed storage 2S albumin superfamily protein	LOC_Os03g02050	LTPL151 - Protease inhibitor/seed storage/LTP family protein precursor, expressed	#N/A	#N/A	Ltp2 mRNA is accumulated only in mature seeds The positively charged residues on the molecular surface of nsLTP2 are structurally similar to other plant defense proteins	-	-	-
Sobic.001G536200	0.4799	0.56	7.2834	#N/A	-	Group6	0	0	LOC_Os08g18870	expressed protein	#N/A	#N/A	-	-	35.2	not assigned.unknown
Sobic.001G536300	3.5931	3.6221	0.137	#N/A	-	Group2	AT1G48405	Kinase interacting (KIP1-like) family protein	LOC_Os03g01980	KIP1, putative, expressed	#N/A	#N/A	-	-	29.4	protein.postranslational modification
Sobic.001G539700	0	0	16.3218	#N/A	Anther specific	Group6	AT1G65680.1	expansin B2	LOC_Os03g01610	expansin precursor, putative, expressed	#N/A	#N/A	-	-	10.7	cell wall.modification
Sobic.001G539760	0.0118	0	29.8918	#N/A	Anther specific	Group5	AT1G65680.1	expansin B2	LOC_Os03g01650	expansin precursor, putative, expressed	#N/A	#N/A	-	-	10.7	cell wall.modification
Sobic.001G539820	0.0253	0	83.529	#N/A	Anther specific	Group5	AT1G65680.1	expansin B2	LOC_Os03g01610	expansin precursor, putative, expressed	#N/A	#N/A	-	-	10.7	cell wall.modification
Sobic.001G539880	0.0372	0	112.788	#N/A	Anther specific	Group5	AT1G65680.1	expansin B2	LOC_Os03g01610	expansin precursor, putative, expressed	#N/A	#N/A	-	-	10.7	cell wall.modification
Sobic.001G540100	28.7938	23.3786	4.8612	#N/A	-	Group2	AT5G65780	branched-chain amino acid aminotransferase 5 / branched-chain amino acid transaminase 5 (BCAT5)	LOC_Os03g01600	aminotransferase domain containing protein, putative, expressed	#N/A	#N/A	-	-	13.1.4.1.4	amino acid metabolism.synthesis.branched chain group.common.branched-chain amino acid aminotransferase
Sobic.001G540300	15.0333	14.5226	5.3906	#N/A	-	Group2	AT3G61380	Phosphatidylinositol N-acetyglucosaminlytransferase subunit P-related	LOC_Os03g01580	expressed protein	#N/A	#N/A	-	-	35.2	not assigned.unknown
Sobic.001G540700	6.8097	7.167	1.218	#N/A	-	Group2	AT4G11450	Protein of unknown function (DUF3527)	LOC_Os03g01550	expressed protein	#N/A	#N/A	-	-	35.2	not assigned.unknown
Sobic.001G540900	39.8885	55.3744	11.1976	#N/A	-	Group2	AT5G23860	tubulin beta 8	LOC_Os03g01530	tubulin/FtsZ domain containing protein, putative, expressed	#N/A	#N/A	-	-	31.1	cell.organisation
Sobic.001G541300	6.1577	4.7583	0.4376	#N/A	-	Group2	AT2G45180	Bifunctional inhibitor/lipid-transfer protein/seed storage 2S albumin superfamily protein	LOC_Os04g46820	LTPL121 - Protease inhibitor/seed storage/LTP family protein precursor, putative, expressed	#N/A	#N/A	-	-	26.21	misc.protease inhibitor/seed storage/lipid transfer protein (LTP) family protein
Sobic.001G541601	0.1796	0.1467	3.0345	#N/A	Anther specific	Group6	AT4G22580.1	Exostosin family protein	LOC_Os10g40559	exostosin family domain containing protein, expressed	#N/A	#N/A	-	-	-	-
Sobic.001G541700	0.065	0.0811	2.4028	#N/A	-	Group6	AT1G62600.1	Flavin-binding monooxygenase family protein	LOC_Os10g40570	flavin-containing monooxygenase family protein, putative, expressed	#N/A	#N/A	-	-	26.7	misc.oxidases - copper, flavone etc
Sobic.001G543100	4.4863	3.7686	1.2667	#N/A	Anther specific	Group2	AT2G44980	SNF2 domain-containing protein / helicase domain-containing protein	LOC_Os03g01200	SNF2 family N-terminal domain containing protein, expressed	#N/A	#N/A	-	-	-	-
Sobic.001G543300	91.3263	81.6975	31.2181	#N/A	-	Group2	AT5G61510	GroES-like zinc-binding alcohol dehydrogenase family protein	LOC_Os03g01190	dehydrogenase, putative, expressed	#N/A	#N/A	-	-	26.7	misc.oxidases - copper, flavone etc
Sobic.001G544300	10.604	8.4911	1.0248	#N/A	-	Group2	AT4G17610	tRNA/rRNA methyltransferase (SpoU) family protein	LOC_Os03g01110	RNA methyltransferase, TrmH family protein, putative, expressed	#N/A	#N/A	-	-	27.1	RNA.processing
Sobic.002G000200	0.2775	4.3249	1.1098	#N/A	Anther specific	Group3	AT5G14870	cyclic nucleotide-gated channel 18	LOC_Os12g06570	cyclic nucleotide-gated ion channel, putative, expressed	#N/A	#N/A	-	-	-	-
Sobic.002G001000	0.9521	2.1557	13.5266	#N/A	-	Group5	AT2G39890.2	proline transporter 1	LOC_Os07g01090	transmembrane amino acid transporter protein, putative, expressed	#N/A	#N/A	-	-	-	-
Sobic.002G002000	1.129	1.2764	6.0085	#N/A	Anther specific	Group6	AT1G50660.1	0	LOC_Os05g41910	expressed protein	#N/A	#N/A	-	-	35.2	not assigned.unknown
Sobic.002G002100	39.1933	40.189	7.9722	#N/A	-	Group2	AT1G61900	0	LOC_Os07g01240	expressed protein	#N/A	#N/A	Here we report the isolation and characterization of SEMI-ROLLED LEAF1 (SRL1), a gene involved in the regulation of leaf rolling These results provide the transcript profile of rice leaf cells that will become bulliform cells and demonstrate that SRL1 regulates leaf rolling through inhibiting the formation of bulliform cells by negatively regulating the expression of genes encoding vacuolar H(+)-…	-	35.1	not assigned.no ontology
Sobic.002G002200	21.8858	19.7583	7.1567	#N/A	-	Group2	AT5G54900	RNA-binding protein 45A	LOC_Os03g37270	RNA recognition motif containing protein, putative, expressed	#N/A	#N/A	-	-	-	-
Sobic.002G002700	0.2024	0.2739	2.4177	#N/A	-	Group6	AT1G05200.1	glutamate receptor 3.4	LOC_Os07g01310	glutamate receptor, putative, expressed	#N/A	#N/A	-	-	30.1	signalling.in sugar and nutrient physiology
Sobic.002G003300	9.4266	6.4938	3.6799	OSKU70	-	Group1	AT1G16970.1	KU70 homolog	LOC_Os07g08729	ATP-dependent DNA helicase 2 subunit 1, putative, expressed	#N/A	#N/A	In contrast to what was observed in Arabidopsis (Arabidopsis thaliana) atku70 mutants, homozygous G2 osku70 rice plants displayed severe developmental defects in both vegetative and reproductive organs under normal growth conditions, resulting in sterile flowers These results suggest that OsKu70 is required for the maintenance of chromosome stability and normal developmental growth in rice plants…	-	28.2	DNA.repair
Sobic.002G005500	0	0	9.5349	#N/A	Anther specific	Group6	AT5G42510.1	Disease resistance-responsive (dirigent-like protein) family protein	LOC_Os07g01680	dirigent, putative, expressed	#N/A	#N/A	-	-	20.1	stress.biotic
Sobic.002G005600	8.1749	8.9657	56.4397	#N/A	-	Group6	AT5G01410.1	Aldolase-type TIM barrel family protein	LOC_Os07g01020	SOR/SNZ family protein, putative, expressed	#N/A	#N/A	-	-	18	Co-factor and vitamine metabolism
Sobic.002G006200	0.0573	0.4782	107.016	#N/A	Anther specific	Group5	0	0	0	0	#N/A	#N/A	-	-	-	-
Sobic.002G007900	0	0	12.4317	#N/A	Anther specific	Group6	0	0	0	0	#N/A	#N/A	-	-	-	-
Sobic.002G009300	10.3142	8.9309	1.8906	#N/A	-	Group2	AT1G67550	urease	ChrSy	expressed protein	#N/A	#N/A	-	-	13.2.2.3	amino acid metabolism.degradation.glutamate family.arginine
Sobic.002G009600	0.51	0.5729	3.6212	#N/A	-	Group6	AT5G63380.1	AMP-dependent synthetase and ligase family protein	LOC_Os07g17970	AMP-binding domain containing protein, expressed	#N/A	#N/A	-	-	16.2.1.3	secondary metabolism.phenylpropanoids.lignin biosynthesis.4CL
Sobic.002G010700	0.0288	0.0159	0.79	#N/A	-	Group6	AT4G37530.1	Peroxidase superfamily protein	LOC_Os07g02440	peroxidase precursor, putative, expressed	#N/A	#N/A	-	-	26.12	misc.peroxidases
Sobic.002G014032	0.084	0.1615	1.2887	#N/A	Anther specific	Group6	0	0	LOC_Os07g02910	OsFBL33 - F-box domain and LRR containing protein, expressed	#N/A	#N/A	-	-	-	-
Sobic.002G015900	0	0.0311	1.0824	#N/A	Anther specific	Group4	AT3G28410	F-box/RNI-like superfamily protein	LOC_Os07g13900	OsFBLD4 - F-box, LRR and FBD domain containing protein, expressed	#N/A	#N/A	-	-	-	-
Sobic.002G016300	2.5131	19.6255	9.9392	#N/A	-	Group7	AT2G03500.1	Homeodomain-like superfamily protein	LOC_Os07g02800	MYB family transcription factor, putative, expressed	#N/A	#N/A	-	G2-like	27.3.20	RNA.regulation of transcription.G2-like transcription factor family, GARP
Sobic.002G016800	0.1089	0.1582	1.0176	#N/A	Anther specific	Group6	AT4G15060.1	0	LOC_Os07g02760	OsFBD13 - F-box and FBD domain containing protein, expressed	#N/A	#N/A	-	-	29.5.11.4.3.2	protein.degradation.ubiquitin.E3.SCF.FBOX
Sobic.002G017900	106.579	86.5246	42.8276	#N/A	-	Group2	AT4G37210	Tetratricopeptide repeat (TPR)-like superfamily protein	LOC_Os07g03070	tetratricopeptide repeat containing protein, putative, expressed	#N/A	#N/A	-	-	35.1.5	not assigned.no ontology.pentatricopeptide (PPR) repeat-containing protein
Sobic.002G018300	0.0245	0.0242	1.3726	#N/A	-	Group6	0	0	LOC_Os07g18570	expressed protein	#N/A	#N/A	-	-	35.2	not assigned.unknown
Sobic.002G018901	9.9332	12.8897	3.0659	#N/A	-	Group2	0	0	0	0	#N/A	#N/A	-	-	-	-
Sobic.002G020600	13.4099	11.4316	3.6896	#N/A	-	Group2	AT3G50780	0	LOC_Os07g03150	H-BTB5 - Bric-a-Brac, Tramtrack, Broad Complex BTB domain with H family conserved sequence, expressed	#N/A	#N/A	-	-	35.1	not assigned.no ontology
Sobic.002G020900	0.1442	0.3644	7.4259	#N/A	-	Group6	AT1G61255.1	0	LOC_Os07g03180	GCRP3 - Glycine and cysteine rich family protein precursor, expressed	#N/A	#N/A	-	-	35.2	not assigned.unknown
Sobic.002G021132	0.3055	0.2289	9.0117	#N/A	-	Group6	AT3G49780.1	phytosulfokine 4 precursor	LOC_Os03g12990	phytosulfokines precursor, putative, expressed	#N/A	#N/A	-	-	-	-
Sobic.002G021200	15.5968	12.4678	2.4388	#N/A	-	Group2	AT5G66750	chromatin remodeling 1	LOC_Os09g27060	SNF2 family N-terminal domain containing protein, expressed	#N/A	#N/A	-	-	27.3.44	RNA.regulation of transcription.Chromatin Remodeling Factors
Sobic.002G021600	5.9132	5.6979	1.1276	#N/A	Anther specific	Group2	AT3G18330	F-box family protein	LOC_Os07g23900	OsFBX234 - F-box domain containing protein, expressed	#N/A	#N/A	-	-	35.2	not assigned.unknown
Sobic.002G022400	28.6985	26.1071	9.9906	#N/A	-	Group2	AT4G14300	RNA-binding (RRM/RBD/RNP motifs) family protein	LOC_Os07g03240	RNA recognition motif containing protein, putative, expressed	#N/A	#N/A	-	-	27.4	RNA.RNA binding
Sobic.002G022700	15.1756	13.4781	1.562	#N/A	-	Group2	AT4G07960	Cellulose-synthase-like C12	LOC_Os07g03260	CSLC10 - cellulose synthase-like family C, expressed	#N/A	#N/A	-	-	10.2	cell wall.cellulose synthesis
Sobic.002G024300	0.0491	0.0783	13.2968	#N/A	-	Group6	AT3G53810.1	Concanavalin A-like lectin protein kinase family protein	LOC_Os07g03840	lectin-like receptor kinase, putative, expressed	#N/A	#N/A	-	-	-	-
Sobic.002G025300	5.7395	3.6564	0.1064	#N/A	-	Group2	AT4G37810	0	LOC_Os07g04020	expressed protein	#N/A	#N/A	-	-	35.2	not assigned.unknown
Sobic.002G027500	1.5703	2.337	0.3381	#N/A	-	Group2	AT5G49630	amino acid permease 6	LOC_Os07g04180	amino acid transporter, putative, expressed	#N/A	#N/A	-	-	34.3	transport.amino acids
Sobic.002G027600	15.9935	20.6032	1.7051	#N/A	-	Group2	AT5G65700	Leucine-rich receptor-like protein kinase family protein	LOC_Os07g04190	receptor protein kinase CLAVATA1 precursor, putative, expressed	#N/A	#N/A	-	-	30.2.11	signalling.receptor kinases.leucine rich repeat XI
Sobic.002G029000	0	0.0394	2.9748	#N/A	-	Group4	AT2G18470	roline-rich extensin-like receptor kinase 4	LOC_Os07g04520	protein kinase, putative, expressed	#N/A	#N/A	-	-	29.4.1.57	protein.postranslational modification.kinase.receptor like cytoplasmatic kinase VII
Sobic.002G029200	0.1742	7.9143	0.0366	#N/A	-	Group3	0	0	0	0	#N/A	#N/A	-	-	-	-
Sobic.002G030001	0.2761	0.34	4.4232	#N/A	Anther specific	Group6	0	0	0	0	#N/A	#N/A	-	-	-	-
Sobic.002G030300	1.329	1.5876	11.5971	#N/A	-	Group6	0	0	0	0	#N/A	#N/A	-	-	35.2	not assigned.unknown
Sobic.002G030500	13.5396	15.0397	58.8396	#N/A	-	Group6	AT3G10260.3	Reticulon family protein	LOC_Os07g04910	reticulon domain containing protein, putative, expressed	#N/A	#N/A	-	-	35.1	not assigned.no ontology
Sobic.002G031000	0.1567	0.2597	19.5761	#N/A	-	Group6	AT2G20180.2	phytochrome interacting factor 3-like 5	LOC_Os07g05010	helix-loop-helix DNA-binding domain containing protein, expressed	#N/A	#N/A	All together, these results suggest the possibility that OsPIF14 is involved in cross-talk between light and stress signaling through interaction with the OsDREB1B promoter Although in the absence of stress, OsDREB1B gene expression was not regulated by light, given previous reports, it remains possible that OsPIF14 has a role in light modulation of stress responses Rice phytochrome-interacting f…	bHLH	27.3.6	RNA.regulation of transcription.bHLH,Basic Helix-Loop-Helix family
Sobic.002G031301	0	0	1.5301	#N/A	Anther specific	Group2	0	0	0	0	#N/A	#N/A	-	-	-	-
Sobic.002G032500	9.9593	12.7863	0.3311	#N/A	-	Group2	AT4G20940	Leucine-rich receptor-like protein kinase family protein	LOC_Os07g05190	leucine-rich repeat family protein, putative, expressed	#N/A	#N/A	-	-	30.2.11	signalling.receptor kinases.leucine rich repeat XI
Sobic.002G033000	1.8259	2.2294	58.7836	#N/A	-	Group6	AT1G75880.2	SGNH hydrolase-type esterase superfamily protein	LOC_Os06g24404	GDSL-like lipase/acylhydrolase, putative, expressed	#N/A	#N/A	-	-	26.28	misc.GDSL-motif lipase
Sobic.002G034100	3.0282	2.5685	9.8453	#N/A	-	Group6	AT3G08840.2	D-alanine--D-alanine ligase family	LOC_Os07g49110	D-alanine--D-alanine ligase family, putative, expressed	#N/A	#N/A	-	-	35.1	not assigned.no ontology
Sobic.002G034500	13.6778	12.4621	75.9421	#N/A	-	Group6	AT1G30360.1	Early-responsive to dehydration stress protein (ERD4)	LOC_Os07g05570	ERD4 protein, putative, expressed	#N/A	#N/A	-	-	20.2.3	stress.abiotic.drought/salt
Sobic.002G035200	1.5497	2.8319	21.223	#N/A	-	Group6	AT1G30220.1	inositol transporter 2	LOC_Os07g05640	transporter family protein, putative, expressed	#N/A	#N/A	-	-	-	-
Sobic.002G035600	6.5288	6.5196	0.9481	#N/A	-	Group2	AT1G17230	Leucine-rich receptor-like protein kinase family protein	LOC_Os07g05740	receptor-like protein kinase 2 precursor, putative, expressed	#N/A	#N/A	-	-	30.2.11	signalling.receptor kinases.leucine rich repeat XI
Sobic.002G035700	0	0.0589	6.1912	#N/A	-	Group4	AT1G78380	glutathione S-transferase TAU 19	LOC_Os07g05800	glutathione S-transferase, N-terminal domain containing protein, expressed	#N/A	#N/A	-	-	26.9	misc.glutathione S transferases
Sobic.002G035733	0	0.4633	5.7776	#N/A	Anther specific	Group4	0	0	0	0	#N/A	#N/A	-	-	-	-
Sobic.002G036000	2.3788	1.7597	9.1132	#N/A	-	Group6	AT3G14420.1	Aldolase-type TIM barrel family protein	LOC_Os07g05820	hydroxyacid oxidase 1, putative, expressed	#N/A	#N/A	GLO1 and GLO4 are predominately expressed in rice leaves, while GLO3 and GLO5 are mainly expressed in the root	-	1.2.2	PS.photorespiration.glycolate oxydase
Sobic.002G038600	2.4695	3.6801	20.3604	#N/A	-	Group6	AT3G52060.2	Core-2/I-branching beta-1,6-N-acetylglucosaminyltransferase family protein	LOC_Os07g06490	DNA binding protein, putative, expressed	#N/A	#N/A	-	-	35.2	not assigned.unknown
Sobic.002G039600	1.9153	1.7647	9.2731	#N/A	-	Group6	AT1G56260.1	0	0	0	#N/A	#N/A	-	-	35.2	not assigned.unknown
Sobic.002G040600	4.0741	2.8283	8.4768	#N/A	-	Group6	AT5G22000.2	RING-H2 group F2A	LOC_Os03g57500	zinc finger, C3HC4 type domain containing protein, expressed	#N/A	#N/A	-	-	29.5.11.4.2	protein.degradation.ubiquitin.E3.RING
Sobic.002G041000	3.0625	3.2349	34.4612	#N/A	-	Group6	AT5G16010.1	3-oxo-5-alpha-steroid 4-dehydrogenase family protein	LOC_Os07g06800	3-oxo-5-alpha-steroid 4-dehydrogenase, putative, expressed	#N/A	#N/A	-	-	17.3.1.1.1	hormone metabolism.brassinosteroid.synthesis-degradation.BRs.DET2
Sobic.002G041200	2.0785	1.9497	11.2296	#N/A	-	Group6	AT5G36160.1	Tyrosine transaminase family protein	LOC_Os02g20360	tyrosine aminotransferase, putative, expressed	#N/A	#N/A	In the present study, we identified six rice NAAT genes (OsNAAT1-6) by screening a cDNA library made from Fe-deficient rice roots and by searching databases Northern blot and RT-PCR analysis showed that OsNAAT1, but not OsNAAT2-6, was strongly up-regulated by Fe deficiency, both in roots and shoots Promoter-GUS analysis revealed that OsNAAT1 was expressed in companion and pericycle cells adjacent…	-	13.2.6.2	amino acid metabolism.degradation.aromatic aa.tyrosine
Sobic.002G041533	0.251	0.2256	1.4287	#N/A	-	Group6	AT5G06570.1	alpha/beta-Hydrolases superfamily protein	LOC_Os07g06830	gibberellin receptor GID1L2, putative, expressed	#N/A	#N/A	-	-	35.1	not assigned.no ontology
Sobic.002G041900	0.0356	0.0266	0.5979	#N/A	-	Group6	AT3G29670.1	HXXXD-type acyl-transferase family protein	LOC_Os02g28300	transferase family protein, putative, expressed	#N/A	#N/A	-	-	16.8.1.21	secondary metabolism.flavonoids.anthocyanins.anthocyanin 5-aromatic acyltransferase
Sobic.002G042300	0.9502	1.9639	31.9502	#N/A	-	Group6	AT5G06570.1	alpha/beta-Hydrolases superfamily protein	LOC_Os07g06880	gibberellin receptor GID1L2, putative, expressed	#N/A	#N/A	-	-	35.1	not assigned.no ontology
Sobic.002G042400	6.2712	5.8599	153.713	#N/A	-	Group6	AT5G06580.1	FAD-linked oxidases family protein	LOC_Os07g06890	FAD-linked oxidoreductase protein, putative, expressed	#N/A	#N/A	Under methylglyoxal treatment, silencing of OsD-LDH in rice resulted in the accumulation of methylglyoxal and D-lactate, the decrease of reduced glutathione in leaves, and ultimately severe growth inhibition However, the silencing of OsD-LDH did not affect the growth under photorespiration conditions Moreover, the detached leaves of OsD-LDH RNAi plants were more sensitive to salt stress	-	26.7	misc.oxidases - copper, flavone etc
Sobic.002G043500	5.9554	6.7533	23.4875	#N/A	-	Group6	AT1G04580.1	aldehyde oxidase 4	LOC_Os03g57680	aldehyde oxidase, putative, expressed	#N/A	#N/A	-	-	17.1.1	hormone metabolism.abscisic acid.synthesis-degradation
Sobic.002G045100	20.504	23.8003	7.0136	#N/A	-	Group2	AT5G44500	Small nuclear ribonucleoprotein family protein	LOC_Os07g07220	LSM domain containing protein, expressed	#N/A	#N/A	-	-	27.1	RNA.processing
Sobic.002G047000	99.865	90.5815	27.891	#N/A	-	Group2	AT3G13460	evolutionarily conserved C-terminal region 2	LOC_Os07g07490	YT521-B, putative, expressed	#N/A	#N/A	-	-	-	-
Sobic.002G047900	0	1.6972	0.0368	#N/A	-	Group2	0	0	0	0	#N/A	#N/A	-	-	-	-
Sobic.002G048700	23.9578	25.5427	10.7219	#N/A	-	Group2	AT2G32040	Major facilitator superfamily protein	LOC_Os07g07654	BT1 family protein, putative, expressed	#N/A	#N/A	-	-	34.99	transport.misc
Sobic.002G049700	0.0403	0.0508	1.8068	#N/A	-	Group6	AT2G26650.1	K+ transporter 1	LOC_Os01g45990	potassium channel AKT1, putative, expressed	#N/A	#N/A	To unravel the mechanisms of K+ uptake and its sensitivity to salt stress in the model plant rice, we isolated and functionally characterized OsAKT1, a potassium channel homologous to the Arabidopsis root inward rectifier AKT1 OsAKT1 transcripts were predominantly found in the coleoptile and in the roots of young rice seedlings Patch-clamp studies on rice root protoplasts identified a K+ inward r…	-	34.15	transport.potassium
Sobic.002G050400	14.6638	6.6732	1.4555	#N/A	-	Group2	AT3G22600	Bifunctional inhibitor/lipid-transfer protein/seed storage 2S albumin superfamily protein	LOC_Os07g07930	LTPL78 - Protease inhibitor/seed storage/LTP family protein precursor, expressed	#N/A	#N/A	-	-	26.21	misc.protease inhibitor/seed storage/lipid transfer protein (LTP) family protein
Sobic.002G051700	130.612	119.852	37.1744	#N/A	-	Group2	AT1G03070	Bax inhibitor-1 family protein	LOC_Os07g08070	transmembrane BAX inhibitor motif-containing protein, putative, expressed	#N/A	#N/A	-	-	35.1	not assigned.no ontology
Sobic.002G052700	37.2761	32.7757	15.9859	#N/A	-	Group2	AT3G63400	Cyclophilin-like peptidyl-prolyl cis-trans isomerase family protein	LOC_Os07g08190	cyclophilin, putative, expressed	#N/A	#N/A	-	-	31.3.1	cell.cycle.peptidylprolyl isomerase
Sobic.002G052800	13.4449	12.0558	4.1418	#N/A	-	Group2	AT4G38180	FAR1-related sequence 5	LOC_Os04g28580	transposon protein, putative, unclassified, expressed	#N/A	#N/A	-	FAR1	30.11	signalling.light
Sobic.002G053600	2.0391	1.2988	6.2371	#N/A	-	Group6	AT1G71697.1	choline kinase 1	LOC_Os01g08760	choline/ethanolamine kinase, putative, expressed	#N/A	#N/A	-	-	-	-
Sobic.002G054000	208.888	210.238	71.941	#N/A	-	Group2	AT3G09630	Ribosomal protein L4/L1 family	LOC_Os07g08330	ribosomal protein L4, putative, expressed	#N/A	#N/A	-	-	29.2.1.2.2.141	protein.synthesis.ribosomal protein.eukaryotic.60S subunit.L4/L1
Sobic.002G054200	6.6319	6.4045	2.3615	#N/A	-	Group2	AT1G62910	Pentatricopeptide repeat (PPR) superfamily protein	LOC_Os10g35436	Rf1, mitochondrial precursor, putative, expressed	#N/A	#N/A	Two fertility restorer genes, Rf1a and Rf1b, were identified at the classical locus Rf-1 as members of a multigene cluster that encode pentatricopeptide repeat proteins RF1A and RF1B are both targeted to mitochondria and can restore male fertility by blocking ORF79 production via endonucleolytic cleavage (RF1A) or degradation (RF1B) of dicistronic B-atp6/orf79 mRNA In this study, we cloned the re…	-	35.1.5	not assigned.no ontology.pentatricopeptide (PPR) repeat-containing protein
Sobic.002G054400	28.8172	33.9445	9.1945	#N/A	-	Group2	AT3G22960	Pyruvate kinase family protein	LOC_Os07g08340	pyruvate kinase, putative, expressed	#N/A	#N/A	0	-	4.2.14	glycolysis.plastid branch.pyruvate kinase (PK)
Sobic.002G054700	26.2818	26.6366	102.172	#N/A	-	Group6	AT4G02610.1	Aldolase-type TIM barrel family protein	LOC_Os07g08430	indole-3-glycerol phosphate lyase, chloroplast precursor, putative, expressed	#N/A	#N/A	-	-	13.1.6.5.5	amino acid metabolism.synthesis.aromatic aa.tryptophan.tryptophan synthase
Sobic.002G055400	6.1594	4.8278	24.9278	#N/A	-	Group6	AT3G22970.1	Protein of unknown function (DUF506)	LOC_Os03g58230	plant-specific domain TIGR01615 family protein, expressed	#N/A	#N/A	-	-	35.2	not assigned.unknown
Sobic.002G055600	0.3152	0.2363	2.5581	#N/A	-	Group6	AT5G24090.1	chitinase A	LOC_Os06g25010	glycosyl hydrolase, putative, expressed	#N/A	#N/A	-	-	20.1	stress.biotic
Sobic.002G055700	4.1312	3.1259	24.9353	#N/A	-	Group6	AT5G24090.1	chitinase A	LOC_Os11g47580	glycosyl hydrolase, putative, expressed	#N/A	#N/A	RIXI was constitutively expressed in the shoot but not induced by wounding and stress-related phytohormones	-	20.1	stress.biotic
Sobic.002G055900	22.243	17.9317	47.6006	#N/A	-	Group6	AT1G04240.1	AUX/IAA transcriptional regulator family protein	LOC_Os07g08460	OsIAA24 - Auxin-responsive Aux/IAA gene family member, expressed	Auxinsignaling	OsIAA24	-	-	27.3.40	RNA.regulation of transcription.Aux/IAA family
Sobic.002G056000	17.5276	14.3461	1.6216	#N/A	-	Group2	AT5G49160	methyltransferase 1	LOC_Os07g08500	C-5 cytosine-specific DNA methylase, putative, expressed	#N/A	#N/A	The transcripts of OsMET1b accumulate more abundantly than those of OsMET1a in all of the tissues examined, and both genes actively transcribed at the callus, imbibed embryo, root, meristem, young panicle, anther, pistil, and endosperm, all of which contain actively dividing cells	-	27.3.46	RNA.regulation of transcription.DNA methyltransferases
Sobic.002G056400	18.3469	13.5795	4.3128	#N/A	-	Group2	AT1G16970	KU70 homolog	LOC_Os07g08729	ATP-dependent DNA helicase 2 subunit 1, putative, expressed	#N/A	#N/A	In contrast to what was observed in Arabidopsis (Arabidopsis thaliana) atku70 mutants, homozygous G2 osku70 rice plants displayed severe developmental defects in both vegetative and reproductive organs under normal growth conditions, resulting in sterile flowers These results suggest that OsKu70 is required for the maintenance of chromosome stability and normal developmental growth in rice plants…	-	28.2	DNA.repair
Sobic.002G056500	0.2505	0.6778	8.0108	#N/A	-	Group5	AT3G04910.1	with no lysine (K) kinase 1	LOC_Os07g38530	STE_PAK_Ste20_Slob_Wnk.4 - STE kinases include homologs to sterile 7, sterile 11 and sterile 20 from yeast, expressed	#N/A	#N/A	-	-	29.4	protein.postranslational modification
Sobic.002G057600	40.0481	23.702	201.175	#N/A	-	Group6	AT3G57450.1	0	LOC_Os03g52410	expressed protein	#N/A	#N/A	-	-	35.2	not assigned.unknown
Sobic.002G059200	142.179	103.105	11.729	#N/A	-	Group2	AT5G02560	histone H2A 12	LOC_Os05g02300	Core histone H2A/H2B/H3/H4 domain containing protein, putative, expressed	#N/A	#N/A	-	-	28.1.3	DNA.synthesis/chromatin structure.histone
Sobic.002G060000	0.2724	0.3206	4.1084	#N/A	Anther specific	Group6	AT1G30920.1	F-box family protein	LOC_Os07g35050	OsFBX237 - F-box domain containing protein, expressed	#N/A	#N/A	-	-	29.5.11.4.3.2	protein.degradation.ubiquitin.E3.SCF.FBOX
Sobic.002G061300	0.073	0.4073	1.0537	#N/A	Anther specific	Group5	AT5G07610.1	F-box family protein	LOC_Os07g35050	OsFBX237 - F-box domain containing protein, expressed	#N/A	#N/A	-	-	29.5.11.4.3.2	protein.degradation.ubiquitin.E3.SCF.FBOX
Sobic.002G061600	2.1688	4.8445	19.368	#N/A	-	Group5	AT2G39210.1	Major facilitator superfamily protein	LOC_Os07g09010	nodulin, putative, expressed	#N/A	#N/A	-	-	-	-
Sobic.002G062300	0.0432	0.0532	3.3303	#N/A	Anther specific	Group6	0	0	LOC_Os12g38540	expressed protein	#N/A	#N/A	-	-	35.2	not assigned.unknown
Sobic.002G064000	1.3307	0.39	0	#N/A	-	Group4	AT3G23760	0	LOC_Os07g09140	expressed protein	#N/A	#N/A	-	-	35.2	not assigned.unknown
Sobic.002G064400	21.2478	20.6818	4.5581	#N/A	-	Group2	AT4G14100	transferases, transferring glycosyl groups	LOC_Os07g09140	expressed protein	#N/A	#N/A	-	-	35.2	not assigned.unknown
Sobic.002G066100	0	0	1.8997	#N/A	Anther specific	Group2	0	0	0	0	#N/A	#N/A	-	-	-	-
Sobic.002G066700	0.8428	1.0182	9.399	#N/A	-	Group6	0	0	LOC_Os07g23900	OsFBX234 - F-box domain containing protein, expressed	#N/A	#N/A	-	-	35.2	not assigned.unknown
Sobic.002G066800	23.69	22.8346	5.941	#N/A	-	Group2	AT1G07910	RNAligase	LOC_Os07g09400	RNA ligase isoform 1, putative, expressed	#N/A	#N/A	-	-	29.2.4	protein.synthesis.elongation
Sobic.002G067000	0.9835	4.5167	50.7473	#N/A	-	Group5	AT5G40010.1	AAA-ATPase 1	LOC_Os07g09420	ATPase, putative, expressed	#N/A	#N/A	-	-	29.5.9	protein.degradation.AAA type
Sobic.002G067500	34.8522	24.7703	0.6	#N/A	-	Group2	AT5G40010	AAA-ATPase 1	LOC_Os07g09490	ATPase, putative, expressed	#N/A	#N/A	-	-	29.5.9	protein.degradation.AAA type
Sobic.002G068800	1.7711	2.0824	0.3983	#N/A	-	Group2	AT5G62620	Galactosyltransferase family protein	LOC_Os07g09670	galactosyltransferase family protein, putative, expressed	#N/A	#N/A	-	-	29.7	protein.glycosylation
Sobic.002G070200	0.2537	0.4982	29.5423	#N/A	-	Group6	AT2G44290.1	Bifunctional inhibitor/lipid-transfer protein/seed storage 2S albumin superfamily protein	LOC_Os07g09970	LTPL84 - Protease inhibitor/seed storage/LTP family protein precursor, expressed	#N/A	#N/A	-	-	26.21	misc.protease inhibitor/seed storage/lipid transfer protein (LTP) family protein
Sobic.002G071100	22.3574	20.3397	8.1434	#N/A	-	Group2	AT1G16870	mitochondrial 28S ribosomal protein S29-related	LOC_Os07g10300	expressed protein	#N/A	#N/A	-	-	35.1	not assigned.no ontology
Sobic.002G071400	16.5834	15.8464	3.9786	#N/A	-	Group2	AT3G11964	RNA binding;RNA binding	LOC_Os07g10350	S1 RNA binding domain containing protein, expressed	#N/A	#N/A	-	-	35.2	not assigned.unknown
Sobic.002G072200	0.2269	0.2571	9.43	#N/A	-	Group6	AT5G43150.1	0	LOC_Os03g59210	expressed protein	#N/A	#N/A	-	-	35.2	not assigned.unknown
Sobic.002G072600	18.2428	12.7561	39.7516	#N/A	-	Group6	AT5G25450.1	Cytochrome bd ubiquinol oxidase, 14kDa subunit	LOC_Os07g10500	cytochrome b-c1 complex subunit 7, putative, expressed	#N/A	#N/A	-	-	9.5	mitochondrial electron transport / ATP synthesis.cytochrome c reductase
Sobic.002G072700	10.9471	13.9393	0.2611	#N/A	-	Group2	AT1G55360	Protein of Unknown Function (DUF239)	LOC_Os07g10530	carboxyl-terminal peptidase, putative, expressed	#N/A	#N/A	-	-	35.2	not assigned.unknown
Sobic.002G074500	8.1293	7.2026	1.1361	OsSGO1	-	Group2	AT5G04320	Shugoshin C terminus	LOC_Os02g55570	shugoshin-1, putative, expressed	#N/A	#N/A	During both mitosis and meiosis, OsSGO1 is recruited from nucleoli onto centromeres at the onset of prophase Moreover, the release of OsSGO1 from nucleoli is completely blocked in Ossgo1-1, which leads to the absence of OsSGO1 in centromeric regions after the onset of mitosis and meiosis Finally, we found that the centromeric localization of OsSGO1 depends on OsAM1, not other meiotic proteins suc…	-	-	-
Sobic.002G075700	0.1421	0.216	1.0469	#N/A	-	Group6	AT5G20480.1	EF-TU receptor	LOC_Os01g05640	receptor-like protein kinase 5 precursor, putative, expressed	#N/A	#N/A	-	-	30.2.11	signalling.receptor kinases.leucine rich repeat XI
Sobic.002G075800	0.41	0.7922	2.8129	#N/A	-	Group5	AT3G57520.1	seed imbibition 2	LOC_Os07g10840	uncharacterized glycosyltransferase, putative, expressed	#N/A	#N/A	-	-	3.1.2.1	minor CHO metabolism.raffinose family.raffinose synthases.known
Sobic.002G076866	7.044	8.2738	39.8208	#N/A	-	Group6	AT5G25590.1	Protein of unknown function (DUF630 and DUF632)	LOC_Os07g11070	DUF630/DUF632 domains containing protein, putative, expressed	#N/A	#N/A	-	-	-	-
Sobic.002G080100	11.3669	9.8077	32.7823	#N/A	-	Group6	AT5G63790.1	NAC domain containing protein 102	LOC_Os07g12340	NAC domain-containing protein 67, putative, expressed	#N/A	#N/A	-	NAC	33.99	development.unspecified
Sobic.002G081300	2.959	5.7691	13.8403	#N/A	-	Group5	AT4G27950.1	cytokinin response factor 4	LOC_Os03g60120	AP2 domain containing protein, expressed	#N/A	#N/A	-	ERF	17.5.2	hormone metabolism.ethylene.signal transduction
Sobic.002G082000	0.1697	0.2426	2.0349	#N/A	-	Group6	AT3G07720.1	Galactose oxidase/kelch repeat superfamily protein	LOC_Os09g07460	kelch repeat protein, putative, expressed	#N/A	#N/A	-	-	17.7.3	hormone metabolism.jasmonate.induced-regulated-responsive-activated
Sobic.002G082100	19.5588	18.3005	8.0681	#N/A	-	Group2	AT3G59110	Protein kinase superfamily protein	LOC_Os10g35450	serine/threonine-protein kinase, putative, expressed	#N/A	#N/A	-	-	29.4.1.57	protein.postranslational modification.kinase.receptor like cytoplasmatic kinase VII
Sobic.002G082400	0.0294	0	45.7917	#N/A	Anther specific	Group5	AT5G01750.2	Protein of unknown function (DUF567)	LOC_Os07g12730	DUF567 domain containing protein, putative, expressed	#N/A	#N/A	-	-	35.2	not assigned.unknown
Sobic.002G082600	5.6967	4.0588	31.3722	#N/A	-	Group6	AT5G01750.2	Protein of unknown function (DUF567)	LOC_Os07g12730	DUF567 domain containing protein, putative, expressed	#N/A	#N/A	-	-	35.2	not assigned.unknown
Sobic.002G082800	0	0.0444	22.4429	#N/A	-	Group4	AT5G01750	Protein of unknown function (DUF567)	LOC_Os07g12730	DUF567 domain containing protein, putative, expressed	#N/A	#N/A	-	-	35.2	not assigned.unknown
Sobic.002G082900	2.53	2.7299	10.16	#N/A	-	Group6	AT3G11900.1	aromatic and neutral transporter 1	LOC_Os07g12770	transmembrane amino acid transporter protein, putative, expressed	#N/A	#N/A	-	-	34.3	transport.amino acids
Sobic.002G083000	0.0845	0.1017	1.1488	#N/A	-	Group6	AT4G30110.1	heavy metal atpase 2	LOC_Os07g12900	cadmium/zinc-transporting ATPase, putative, expressed	#N/A	#N/A	Furthermore, we isolated OsHMA3, a gene encoding a tonoplast-localized Cd transporter from Jarjan In this study, using positional cloning and transgenic strategies, heavy metal ATPase 3 (OsHMA3) was identified as the gene that controls root-to-shoot Cd translocation rates The allele of OsHMA3 that confers high root-to-shoot Cd translocation rates (OsHMA3mc) encodes a defective P(1B) -ATPase trans…	-	34.12	transport.metal
Sobic.002G083200	0.2728	0.2691	2.9289	#N/A	-	Group6	AT3G12750.1	zinc transporter 1 precursor	LOC_Os07g12890	metal cation transporter, putative, expressed	#N/A	#N/A	The OsZIP8-GFP fusion proteins were localized to the plasma membrane, suggesting that OsZIP8 is a plasma membrane zinc transporter in rice Altogether, these results demonstrate that OsZIP8 is a zinc transporter that functions in Zn uptake and distribution Zinc deficiency-inducible OsZIP8 encodes a plasma membrane-localized zinc transporter in rice It suggested that the OsZIP7a and OsZIP8 might en…	-	34.12	transport.metal
Sobic.002G084200	0	0.3009	7.4716	#N/A	Anther specific	Group4	0	0	0	0	#N/A	#N/A	-	-	-	-
Sobic.002G085100	2.4753	1.5395	18.7627	#N/A	-	Group6	AT3G55700.1	UDP-Glycosyltransferase superfamily protein	LOC_Os07g13634	cytokinin-N-glucosyltransferase 1, putative, expressed	#N/A	#N/A	-	-	26.2	misc.UDP glucosyl and glucoronyl transferases
Sobic.002G085900	0.2543	0.3875	5.2342	#N/A	-	Group6	0	0	LOC_Os10g08780	expressed protein	#N/A	#N/A	-	-	35.2	not assigned.unknown
Sobic.002G086800	2.9339	3.3889	111.799	#N/A	-	Group6	AT2G16385.1	0	LOC_Os11g21804	expressed protein	#N/A	#N/A	-	-	-	-
Sobic.002G087500	34.326	20.4	0.8257	#N/A	-	Group2	0	0	0	0	#N/A	#N/A	-	-	20.1	stress.biotic
Sobic.002G088600	6.0224	4.2782	29.387	#N/A	-	Group6	AT1G27680.1	ADPGLC-PPase large subunit	LOC_Os07g13980	glucose-1-phosphate adenylyltransferase large subunit, putative, expressed	#N/A	#N/A	Subcellular localization studies using green fluorescent protein (GFP) fusion constructs indicate that OsAGPS2a, the product of the leaf-preferential transcript of OsAGPS2, and OsAGPS1, OsAGPL1, OsAGPL3, and OsAGPL4 are plastid-targeted isoforms OsAPS2 and OsAPL4 were constitutively expressed and these isoforms were coordinated with starch accumulation in the developing rice seed	-	-	-
Sobic.002G088900	15.3551	6.2921	1.9143	#N/A	-	Group1	AT1G09310.1	Protein of unknown function, DUF538	LOC_Os07g02880	DUF538 domain containing protein, putative, expressed	#N/A	#N/A	-	-	35.2	not assigned.unknown
Sobic.002G089100	0.1782	0.139	4.4464	#N/A	-	Group6	AT1G09310.1	Protein of unknown function, DUF538	LOC_Os07g02900	DUF538 domain containing protein, putative, expressed	#N/A	#N/A	-	-	35.2	not assigned.unknown
Sobic.002G090200	30.7334	33.4522	550.748	#N/A	-	Group6	AT5G28050.1	Cytidine/deoxycytidylate deaminase family protein	LOC_Os03g61810	tRNA-specific adenosine deaminase, putative, expressed	#N/A	#N/A	-	-	23.5.3	nucleotide metabolism.deoxynucleotide metabolism.cytosine deaminase
Sobic.002G090500	2624.12	1950.48	489.618	#N/A	-	Group2	AT1G56340	calreticulin 1a	LOC_Os07g14270	calreticulin precursor protein, putative, expressed	#N/A	#N/A	-	-	30.3	signalling.calcium
Sobic.002G090900	1.7852	33.4082	0.269	#N/A	-	Group3	AT4G31500	cytochrome P450, family 83, subfamily B, polypeptide 1	LOC_Os04g10160	cytochrome P450, putative, expressed	#N/A	#N/A	-	-	26.10	misc.cytochrome P450
Sobic.002G091200	0.6654	0.4617	79.3786	#N/A	Anther specific	Group6	AT3G47380.1	Plant invertase/pectin methylesterase inhibitor superfamily protein	LOC_Os07g14340	retrotransposon protein, putative, unclassified, expressed	#N/A	#N/A	-	-	35.2	not assigned.unknown
Sobic.002G091900	59.5692	211.679	232.206	#N/A	-	Group7	0	0	0	0	#N/A	#N/A	-	-	-	-
Sobic.002G093300	4.5235	4.0369	235.26	#N/A	-	Group6	AT3G02875.1	Peptidase M20/M25/M40 family protein	LOC_Os07g14590	hydrolase, putative, expressed	#N/A	#N/A	-	-	17.2.1	hormone metabolism.auxin.synthesis-degradation
Sobic.002G093400	0.4675	0.3851	13.6568	#N/A	-	Group6	AT3G02875.1	Peptidase M20/M25/M40 family protein	LOC_Os07g14590	hydrolase, putative, expressed	#N/A	#N/A	-	-	17.2.1	hormone metabolism.auxin.synthesis-degradation
Sobic.002G093500	0.5778	0.9854	90.7121	#N/A	-	Group6	AT3G02875.1	Peptidase M20/M25/M40 family protein	LOC_Os07g14590	hydrolase, putative, expressed	#N/A	#N/A	-	-	17.2.1	hormone metabolism.auxin.synthesis-degradation
Sobic.002G093700	23.6075	2.4787	0.1044	#N/A	-	Group1	AT1G19715.2	Mannose-binding lectin superfamily protein	LOC_Os12g14440	Jacalin-like lectin domain containing protein, putative, expressed	#N/A	#N/A	Transgenic overexpression of OsJAC1 in rice resulted in quantitative broad-spectrum resistance against different pathogens including bacteria, oomycetes and fungi Both protein domains of OsJAC1 are required to establish resistance as indicated by single or combined transient expression of individual domains Altogether, our results identify OsJAC1 as a representative of a novel type of resistance …	-	20.1	stress.biotic
Sobic.002G094600	26.0026	19.4872	10.0545	#N/A	-	Group2	AT5G64740	cellulose synthase 6	LOC_Os07g14850	CESA6 - cellulose synthase, expressed	#N/A	#N/A	-	-	10.2.1	cell wall.cellulose synthesis.cellulose synthase
Sobic.002G094800	0.1374	0.1485	7.0506	#N/A	-	Group6	0	0	LOC_Os07g14910	expressed protein	#N/A	#N/A	-	-	35.2	not assigned.unknown
Sobic.002G095400	0.0176	0.0419	2.164	#N/A	-	Group6	AT1G80830.1	natural resistance-associated macrophage protein 1	LOC_Os07g15370	metal transporter Nramp6, putative, expressed	#N/A	#N/A	OsNRAMP5 RNAi (OsNRAMP5i) plants accumulated less Mn in the roots, and less Mn and Fe in shoots, and xylem sap The suppression of OsNRAMP5 promoted Cd translocation to shoots, highlighting the importance of this gene for Cd phytoremediation Functional analysis revealed that the defective transporter protein encoded by the mutant osnramp5 greatly decreases Cd uptake by roots, resulting in decrease…	-	34.12	transport.metal
Sobic.002G097200	0.1215	0.1952	2.6433	#N/A	Anther specific	Group6	0	0	LOC_Os07g13900	OsFBLD4 - F-box, LRR and FBD domain containing protein, expressed	#N/A	#N/A	-	-	29.5.11.4.3.2	protein.degradation.ubiquitin.E3.SCF.FBOX
Sobic.002G101000	181.345	127.024	49.1337	#N/A	-	Group2	AT1G03860	prohibitin 2	LOC_Os07g15880	mitochondrial prohibitin complex protein 2, putative, expressed	#N/A	#N/A	-	-	9.1.1	mitochondrial electron transport / ATP synthesis.NADH-DH.complex I
Sobic.002G101100	1.0903	0.022	0.212	#N/A	-	Group4	0	0	0	0	#N/A	#N/A	-	-	-	-
Sobic.002G101600	0	0	1.6375	#N/A	Anther specific	Group2	0	0	0	0	#N/A	#N/A	-	-	-	-
Sobic.002G102000	0.1814	0.2001	1.6508	#N/A	Anther specific	Group6	0	0	0	0	#N/A	#N/A	-	-	-	-
Sobic.002G102300	0.3291	0.9446	9.9221	#N/A	-	Group5	0	0	0	0	#N/A	#N/A	-	-	-	-
Sobic.002G103500	3.3026	2.769	14.9448	#N/A	-	Group6	AT1G09630.1	RAB GTPase 11C	LOC_Os03g62600	ras-related protein, putative, expressed	#N/A	#N/A	-	-	30.5	signalling.G-proteins
Sobic.002G103800	0.5117	0.408	35.4978	#N/A	-	Group6	AT2G44100.1	guanosine nucleotide diphosphate dissociation inhibitor 1	LOC_Os07g16970	rab GDP dissociation inhibitor alpha, putative, expressed	#N/A	#N/A	-	-	30.5	signalling.G-proteins
Sobic.002G103900	0.0261	0.0194	8.853	#N/A	-	Group6	AT2G44060.2	Late embryogenesis abundant protein, group 2	LOC_Os07g17120	late embryogenesis abundant protein, putative, expressed	#N/A	#N/A	-	-	33.2	development.late embryogenesis abundant
Sobic.002G104000	0.6997	1.8907	3.4317	#N/A	-	Group5	0	0	0	0	#N/A	#N/A	-	-	-	-
Sobic.002G104801	0.0108	0	36.6207	#N/A	Anther specific	Group5	AT3G48140.1	B12D protein	LOC_Os07g17310	B12D protein, putative, expressed	#N/A	#N/A	-	-	-	-
Sobic.002G104900	17.7639	14.7158	135.267	#N/A	-	Group6	AT3G48140.1	B12D protein	LOC_Os07g17330	B12D protein, putative, expressed	#N/A	#N/A	-	-	33.99	development.unspecified
Sobic.002G106600	0.0715	0.1746	9.3301	#N/A	Anther specific	Group6	AT3G28410.1	F-box/RNI-like superfamily protein	LOC_Os07g18510	OsFBLD5 - F-box, LRR and FBD domain containing protein, expressed	#N/A	#N/A	-	-	29.5.11.4.3.2	protein.degradation.ubiquitin.E3.SCF.FBOX
Sobic.002G107000	8.9581	8.5671	47.1944	#N/A	-	Group6	AT3G43600.1	aldehyde oxidase 2	LOC_Os07g18120	aldehyde oxidase, putative, expressed	ABAbiosynthesis	OsAAO3;1	-	-	17.1.1	hormone metabolism.abscisic acid.synthesis-degradation
Sobic.002G107600	2.296	2.0789	30.9141	#N/A	-	Group6	AT3G43600.1	aldehyde oxidase 2	LOC_Os07g18120	aldehyde oxidase, putative, expressed	ABAbiosynthesis	OsAAO3;1	-	-	17.1.1	hormone metabolism.abscisic acid.synthesis-degradation
Sobic.002G109100	90.0558	85.2484	0.3618	#N/A	-	Group2	AT5G48485	Bifunctional inhibitor/lipid-transfer protein/seed storage 2S albumin superfamily protein	LOC_Os07g18750	LTPL42 - Protease inhibitor/seed storage/LTP family protein precursor, expressed	#N/A	#N/A	-	-	35.2	not assigned.unknown
Sobic.002G110200	0.121	0.3008	4.1753	#N/A	-	Group5	AT3G26300.1	cytochrome P450, family 71, subfamily B, polypeptide 34	LOC_Os07g19210	cytochrome P450, putative, expressed	#N/A	#N/A	-	-	26.10	misc.cytochrome P450
Sobic.002G110600	0.8808	1.3518	9.773	#N/A	-	Group6	AT1G14590.1	Nucleotide-diphospho-sugar transferase family protein	LOC_Os07g19444	regulatory protein, putative, expressed	#N/A	#N/A	-	-	35.2	not assigned.unknown
Sobic.002G111400	0.1425	0.0832	1.7486	#N/A	-	Group6	AT5G50740.1	Heavy metal transport/detoxification superfamily protein	LOC_Os07g20340	heavy metal-associated domain containing protein, expressed	#N/A	#N/A	-	-	15.2	metal handling.binding, chelation and storage
Sobic.002G111500	3.4132	2.6047	17.4826	#N/A	-	Group6	AT1G08510.1	fatty acyl-ACP thioesterases B	LOC_Os11g43820	myristoyl-acyl carrier protein thioesterase, chloroplast precursor, putative, expressed	#N/A	#N/A	-	-	11.1.7	lipid metabolism.FA synthesis and FA elongation.ACP thioesterase
Sobic.002G112000	11.8684	10.3174	1.9441	#N/A	-	Group2	AT4G03000	RING/U-box superfamily protein	LOC_Os05g04950	protein binding protein, putative, expressed	#N/A	#N/A	-	-	29.5.11.4.2	protein.degradation.ubiquitin.E3.RING
Sobic.002G112300	0.0597	0.0263	1.4963	#N/A	-	Group6	AT1G20160.1	Subtilisin-like serine endopeptidase family protein	LOC_Os09g30458	subtilisin-like protease, putative, expressed	#N/A	#N/A	-	-	29.5.1	protein.degradation.subtilases
Sobic.002G112400	3.7356	4.6052	37.2332	#N/A	-	Group6	AT4G22890.1	PGR5-LIKE A	LOC_Os08g41460	expressed protein	#N/A	#N/A	-	-	1.1.40	PS.lightreaction.cyclic electron flow-chlororespiration
Sobic.002G113200	10.7399	10.0063	28.3715	#N/A	-	Group6	AT2G32380.1	Transmembrane protein 97, predicted	LOC_Os07g27450	expressed protein	#N/A	#N/A	-	-	35.2	not assigned.unknown
Sobic.002G113500	7.3361	6.9463	38.9268	#N/A	-	Group6	AT1G02900.1	rapid alkalinization factor 1	LOC_Os12g35670	RALFL4 - Rapid ALkalinization Factor RALF family protein precursor, expressed	#N/A	#N/A	-	-	35.2	not assigned.unknown
Sobic.002G113700	0.0517	0.0469	51.1842	#N/A	-	Group6	AT1G10740.3	alpha/beta-Hydrolases superfamily protein	LOC_Os05g33820	lipase, putative, expressed	#N/A	#N/A	-	-	35.2	not assigned.unknown
Sobic.002G115200	4.0051	4.0933	0.9659	#N/A	-	Group2	AT5G48540	receptor-like protein kinase-related family protein	LOC_Os04g45460	cysteine-rich repeat secretory protein precursor, putative, expressed	#N/A	#N/A	-	-	35.2	not assigned.unknown
Sobic.002G115700	758.693	1820.07	5.0647	OsPKS2	-	Group2	AT4G34850	Chalcone and stilbene synthase family protein	LOC_Os07g22850	chalcone and stilbene synthases, putative, expressed	#N/A	#N/A	The polyketide synthase OsPKS2 is essential for pollen exine and Ubisch body patterning in rice. Recombinant OsPKS2 catalyzed the condensation of fatty acyl-CoA with malonyl-CoA to generate triketide and tetraketide ╬▒-pyrones, the main components of pollen exine Indeed, the ospks2 mutant had defective exine patterning and was male sterile	-	16.8.2	secondary metabolism.flavonoids.chalcones
Sobic.002G116000	51.3906	26.6446	4.6472	#N/A	-	Group2	AT1G32900	UDP-Glycosyltransferase superfamily protein	LOC_Os07g22930	starch synthase, putative, expressed	#N/A	#N/A	OsGBSSII was mainly expressed in leaves and its protein was exclusively bound to starch granules in rice leaves, which suggests that the amylose in rice leaves is synthesized by OsGBSSII N-starvation-induced expression of OsGBSSII could be repressed by supplying nitrate, ammonia or amino acid (glutamic acid or glutamine), glucosamine (an inhibitor of hexokinase) or dark conditions 21) was cloned …	-	2.1.2.2	major CHO metabolism.synthesis.starch.starch synthase
Sobic.002G117300	0.2779	0.686	13.0361	#N/A	Anther specific	Group6	AT4G38660.1	Pathogenesis-related thaumatin superfamily protein	LOC_Os07g23730	thaumatin, putative, expressed	#N/A	#N/A	-	-	20.1	stress.biotic
Sobic.002G117700	22.4816	26.4036	89.0792	#N/A	-	Group6	AT3G23640.1	heteroglycan glucosidase 1	LOC_Os07g23880	glycosyl hydrolase, family 31, putative, expressed	#N/A	#N/A	-	-	-	-
Sobic.002G119400	90.4794	67.6788	37.1727	#N/A	-	Group2	AT3G59350	Protein kinase superfamily protein	LOC_Os03g62700	protein kinase, putative, expressed	#N/A	#N/A	-	-	29.4.1.57	protein.postranslational modification.kinase.receptor like cytoplasmatic kinase VII
Sobic.002G119900	0.0427	0.0461	0.5715	#N/A	-	Group6	AT1G65870.1	Disease resistance-responsive (dirigent-like protein) family protein	LOC_Os11g07690	dirigent, putative, expressed	#N/A	#N/A	-	-	20.1.7	stress.biotic.PR-proteins
Sobic.002G120800	0.0192	0	6.4169	#N/A	-	Group7	AT1G71950.1	Proteinase inhibitor, propeptide	LOC_Os07g25690	subtilisin N-terminal Region family protein, expressed	#N/A	#N/A	-	-	29.5.1	protein.degradation.subtilases
Sobic.002G121300	1.2714	1.7139	149.12	#N/A	-	Group6	AT5G09640.1	serine carboxypeptidase-like 19	LOC_Os11g24510	OsSCP56 - Putative Serine Carboxypeptidase homologue, expressed	#N/A	#N/A	-	-	29.5.5	protein.degradation.serine protease
Sobic.002G121900	16.3482	12.2791	6.0095	#N/A	Anther specific	Group2	AT5G64390	RNA-binding KH domain-containing protein	LOC_Os07g25740	expressed protein	#N/A	#N/A	-	-	27.4	RNA.RNA binding
Sobic.002G123100	0.2558	0.2939	56.947	#N/A	-	Group6	AT5G08380.1	alpha-galactosidase 1	LOC_Os10g35110	alpha-galactosidase precursor, putative, expressed	#N/A	#N/A	-	-	-	-
Sobic.002G123400	0.2695	0.4175	36.6929	#N/A	-	Group6	AT3G57040.1	response regulator 9	LOC_Os07g26720	OsRR7 type-A response regulator, expressed	#N/A	#N/A	-	-	27.3.5	RNA.regulation of transcription.ARR
Sobic.002G123500	0.1808	0.2655	1.9478	#N/A	Anther specific	Group6	AT5G58770.1	Undecaprenyl pyrophosphate synthetase family protein	LOC_Os01g63830	dehydrodolichyl diphosphate synthase, putative, expressed	#N/A	#N/A	-	-	35.1	not assigned.no ontology
Sobic.002G124700	57.939	112.635	265.546	#N/A	-	Group5	AT2G37170.1	plasma membrane intrinsic protein 2	LOC_Os07g26690	aquaporin protein, putative, expressed	#N/A	#N/A	-	-	34.19.1	transport.Major Intrinsic Proteins.PIP
Sobic.002G125700	1.2769	0.5204	10.0556	#N/A	-	Group6	AT2G37170.1	plasma membrane intrinsic protein 2	LOC_Os07g26630	aquaporin protein, putative, expressed	#N/A	#N/A	Two rice plasma membrane intrinsic proteins, OsPIP2;4 and OsPIP2;7, are involved in transport and providing tolerance to boron toxicity Transcript analysis demonstrated that the expression of OsPIP2;4 and OsPIP2;7 were downregulated in shoots and strongly upregulated in rice roots by high B treatment Arabidopsis lines overexpressing OsPIP2;4 and OsPIP2;7 showed significantly higher biomass produc…	-	34.19.1	transport.Major Intrinsic Proteins.PIP
Sobic.002G125900	30.1178	38.3081	82.2241	ORMDL	-	Group6	AT1G01230.1	ORMDL family protein	LOC_Os07g26940	ORM1, putative, expressed	#N/A	#N/A	Rice ORMDL controls sphingolipid homeostasis affecting fertility resulting from abnormal pollen development. We found that the RNAi transgenic plants with low expression of either LOC_Os07g26940 alone or all three ORMDL genes were sterile, having abnormal pollen morphology and staining Our results indicated that plant ORMDL proteins influence sphingolipid homeostasis, and deletion of this gene af…	-	29.6	protein.folding
Sobic.002G126400	0.0438	0.1266	6.322	#N/A	Anther specific	Group6	0	0	0	0	#N/A	#N/A	-	-	-	-
Sobic.002G126600	126.527	113.538	53.4055	#N/A	-	Group2	AT2G30490	cinnamate-4-hydroxylase	LOC_Os05g25640	cytochrome P450, putative, expressed	#N/A	#N/A	-	-	26.10	misc.cytochrome P450
Sobic.002G128400	0.4348	0.3701	2.3792	#N/A	Anther specific	Group6	AT2G40740.1	WRKY DNA-binding protein 55	LOC_Os07g27670	WRKY115, expressed	#N/A	#N/A	-	WRKY	27.3.32	RNA.regulation of transcription.WRKY domain transcription factor family
Sobic.002G128700	0.1193	0.0705	33.0031	#N/A	Anther specific	Group6	AT2G20760.1	Clathrin light chain protein	LOC_Os07g27750	expressed protein	#N/A	#N/A	-	-	-	-
Sobic.002G129600	1.7093	4.1706	891.546	#N/A	Anther specific	Group6	AT1G03103.1	Bifunctional inhibitor/lipid-transfer protein/seed storage 2S albumin superfamily protein	LOC_Os02g49280	LTPL50 - Protease inhibitor/seed storage/LTP family protein precursor, putative, expressed	#N/A	#N/A	-	-	35.2	not assigned.unknown
Sobic.002G129800	0.1717	75.3052	3.4287	#N/A	Anther specific	Group3	AT4G14805	Bifunctional inhibitor/lipid-transfer protein/seed storage 2S albumin superfamily protein	LOC_Os06g46870	LTPL62 - Protease inhibitor/seed storage/LTP family protein precursor, putative, expressed	#N/A	#N/A	-	-	35.2	not assigned.unknown
Sobic.002G130700	0.0474	0.1561	3.0141	#N/A	-	Group5	AT5G45890.1	senescence-associated gene 12	LOC_Os09g38920	thiol protease SEN102 precursor, putative, expressed	#N/A	#N/A	-	-	29.5.3	protein.degradation.cysteine protease
Sobic.002G130800	5.8953	5.1867	33.7612	#N/A	-	Group6	AT2G35060.1	K+ uptake permease 11	LOC_Os09g38960	potassium transporter, putative, expressed	#N/A	#N/A	-	-	34.15	transport.potassium
Sobic.002G130900	63.2956	57.63	26.6287	#N/A	-	Group2	AT4G15080	DHHC-type zinc finger family protein	LOC_Os09g38970	zinc finger family protein, putative, expressed	#N/A	#N/A	-	-	27.3.99	RNA.regulation of transcription.unclassified
Sobic.002G131800	3.7526	0.7855	1.3177	#N/A	-	Group4	AT3G01650	RING domain ligase1	LOC_Os12g19030	copine, putative, expressed	#N/A	#N/A	-	-	29.5.11.4.2	protein.degradation.ubiquitin.E3.RING
Sobic.002G132000	17.7621	17.0774	62.216	#N/A	-	Group6	AT4G24740.1	FUS3-complementing gene 2	LOC_Os12g27520	serine/threonine-protein kinase AFC2, putative, expressed	#N/A	#N/A	-	-	29.4	protein.postranslational modification
Sobic.002G132400	6.53	5.816	25.3078	#N/A	-	Group6	AT3G26580.1	Tetratricopeptide repeat (TPR)-like superfamily protein	LOC_Os03g31490	expressed protein	#N/A	#N/A	-	-	35.2	not assigned.unknown
Sobic.002G132600	23.7455	25.131	5.978	#N/A	-	Group2	AT5G40480	embryo defective 3012	0	0	#N/A	#N/A	-	-	29.3.1	protein.targeting.nucleus
Sobic.002G133000	20.5156	21.1003	6.547	#N/A	-	Group2	AT3G52940	Ergosterol biosynthesis ERG4/ERG24 family	LOC_Os09g39220	delta14-sterol reductase, putative, expressed	BRbiosynthesis	OsFACKEL2	-	-	17.3.1.2.4	hormone metabolism.brassinosteroid.synthesis-degradation.sterols.FACKEL
Sobic.002G133100	4.1509	7.2597	23.3674	#N/A	-	Group5	AT1G08250.1	arogenate dehydratase 6	LOC_Os09g39260	prephenate dehydratase domain containing protein, expressed	#N/A	#N/A	-	-	13.1.6.3.1	amino acid metabolism.synthesis.aromatic aa.phenylalanine.arogenate dehydratase / prephenate dehydratase
Sobic.002G134100	5.8336	3.4704	0.1693	#N/A	-	Group2	AT5G22500	fatty acid reductase 1	LOC_Os09g39410	male sterility protein, putative, expressed	#N/A	#N/A	-	-	11.9.4.13	lipid metabolism.lipid degradation.beta-oxidation.acyl CoA reductase
Sobic.002G134400	5.0852	2.8708	31.7805	#N/A	-	Group6	AT2G36310.1	uridine-ribohydrolase 1	LOC_Os09g39440	inosine-uridine preferring nucleoside hydrolase family protein, putative, expressed	#N/A	#N/A	-	-	23.2	nucleotide metabolism.degradation
Sobic.002G137800	0.0661	0.0302	3.7083	#N/A	-	Group6	AT2G36690.1	2-oxoglutarate (2OG) and Fe(II)-dependent oxygenase superfamily protein	LOC_Os08g44590	gibberellin 20 oxidase 2, putative, expressed	#N/A	#N/A	-	-	17.5.1	hormone metabolism.ethylene.synthesis-degradation
Sobic.002G138100	4.744	5.8813	1.447	#N/A	-	Group2	AT2G36840	ACT-like superfamily protein	LOC_Os09g39740	ACT domain containing protein, expressed	#N/A	#N/A	-	-	35.2	not assigned.unknown
Sobic.002G138700	2.7758	3.5349	11.4897	#N/A	-	Group6	AT5G23950.1	Calcium-dependent lipid-binding (CaLB domain) family protein	LOC_Os08g44850	C2 domain containing protein, putative, expressed	#N/A	#N/A	-	-	20.2.2	stress.abiotic.cold
Sobic.002G138800	19.8132	46.6844	70.9459	#N/A	-	Group5	AT3G56070.2	rotamase cyclophilin 2	LOC_Os09g39780	peptidyl-prolyl cis-trans isomerase, putative, expressed	#N/A	#N/A	Here, we report on the identification of a new cyclophilin gene OsCYP-25 (LOC_Os09 g39780) from rice which found to be upregulated in response to various abiotic stresses viz These findings suggest that OsCYP-25 might perform an important function in mediating wide range of cellular response under multiple abiotic stresses Multiple abiotic stress responsive rice cyclophilin: (OsCYP-25) mediates a…	-	31.3.1	cell.cycle.peptidylprolyl isomerase
Sobic.002G139600	2.8634	2.0615	8.0338	#N/A	-	Group6	AT5G60760.1	P-loop containing nucleoside triphosphate hydrolases superfamily protein	LOC_Os09g39870	2-phosphoglycerate kinase-related, putative, expressed	#N/A	#N/A	-	-	35.2	not assigned.unknown
Sobic.002G140500	0.042	0	82.2888	#N/A	-	Group5	AT1G29140.1	Pollen Ole e 1 allergen and extensin family protein	LOC_Os09g39950	POEI23 - Pollen Ole e I allergen and extensin family protein precursor, expressed	#N/A	#N/A	-	-	20.2.99	stress.abiotic.unspecified
Sobic.002G140600	0.5843	0.7135	4.5774	#N/A	-	Group6	AT3G60190.1	DYNAMIN-like 1E	LOC_Os09g39960	dynamin family protein, putative, expressed	#N/A	#N/A	Furthermore, confocal microscopy showed that the E409V mutation impairs localization of OsDRP1E to the mitochondria We used a map-based cloning strategy to isolate OsDRP1E from the lesion mimic mutant dj-lm and confirmed that the E409V mutation in OsDRP1E causes spontaneous cell death in rice The Rice Dynamin-Related Protein OsDRP1E Negatively Regulates Programmed Cell Death by Controlling the Re…	-	26.17	misc.dynamin
Sobic.002G141200	4.6632	3.8134	1.3811	#N/A	Anther specific	Group2	AT1G26330	DNA binding	LOC_Os09g01360	expressed protein	#N/A	#N/A	-	-	-	-
Sobic.002G141300	3.6243	7.2002	15.796	#N/A	-	Group5	AT5G67300.1	myb domain protein r1	LOC_Os09g01960	MYB family transcription factor, putative, expressed	#N/A	#N/A	-	MYB	27.3.25	RNA.regulation of transcription.MYB domain transcription factor family
Sobic.002G142500	13.7661	13.9351	4.6564	#N/A	-	Group2	AT1G74160	0	LOC_Os07g01860	expressed protein	#N/A	#N/A	-	-	35.2	not assigned.unknown
Sobic.002G145000	69.2136	81.3424	34.698	#N/A	-	Group2	AT2G15430	DNA-directed RNA polymerase family protein	LOC_Os09g02284	DNA-directed RNA polymerase subunit, putative, expressed	#N/A	#N/A	-	-	27.2	RNA.transcription
Sobic.002G145300	14.6145	10.7217	3.6763	#N/A	-	Group2	AT3G12270	protein arginine methyltransferase 3	LOC_Os07g44640	ZOS7-13 - C2H2 zinc finger protein, expressed	#N/A	#N/A	-	-	26.6	misc.O-methyl transferases
Sobic.002G146000	0.3855	1.0275	9.8526	#N/A	-	Group5	AT1G15950.1	cinnamoyl coa reductase 1	LOC_Os09g04050	dehydrogenase, putative, expressed	#N/A	#N/A	-	-	16.8.3.1	secondary metabolism.flavonoids.dihydroflavonols.dihydroflavonol 4-reductase
Sobic.002G146100	0	0	1.291	#N/A	Anther specific	Group2	0	0	0	0	#N/A	#N/A	-	-	-	-
Sobic.002G146601	8.9139	9.3846	0.8268	#N/A	-	Group2	AT3G53850	Uncharacterised protein family (UPF0497)	LOC_Os09g07480	membrane associated DUF588 domain containing protein, putative, expressed	#N/A	#N/A	-	-	-	-
Sobic.002G147466	0	0	3.3941	#N/A	Anther specific	Group6	0	0	0	0	#N/A	#N/A	-	-	-	-
Sobic.002G148700	0.1146	0.0557	4.1149	#N/A	-	Group6	AT3G07600.1	Heavy metal transport/detoxification superfamily protein	LOC_Os09g09930	heavy metal transport/detoxification protein, putative, expressed	#N/A	#N/A	-	-	35.2	not assigned.unknown
Sobic.002G150032	56.8166	54.2953	16.708	#N/A	Anther specific	Group2	ATCG00190	RNA polymerase subunit beta	LOC_Os04g16820	DNA-directed RNA polymerase subunit beta, putative, expressed	#N/A	#N/A	-	-	-	-
Sobic.002G152900	12.6774	9.935	3.8501	#N/A	-	Group2	AT3G20780	topoisomerase 6 subunit B	LOC_Os09g10770	OsTOP6B - Topoisomerase 6 subunit B, expressed	#N/A	#N/A	Overexpression of OsTOP6A3 and OsTOP6B in transgenic Arabidopsis plants conferred reduced sensitivity to the stress hormone, abscisic acid, and tolerance to high salinity and dehydration The expression of OsTOP6A2, OsTOP6A3 and OsTOP6B was differentially regulated by the plant hormones, auxin, cytokinin, and abscisic acid The transcript abundance of OsTOP6A2, OsTOP6A3 and OsTOP6B was also higher …	-	17.3.3	hormone metabolism.brassinosteroid.induced-regulated-responsive-activated
Sobic.002G153100	1.0955	2.4726	9.2132	#N/A	-	Group5	AT5G06839.3	bZIP transcription factor family protein	LOC_Os09g10840	transcription factor, putative, expressed	#N/A	#N/A	-	bZIP	27.3.35	RNA.regulation of transcription.bZIP transcription factor family
Sobic.002G154100	1.2289	0.8557	0	#N/A	Anther specific	Group4	AT4G21720	0	LOC_Os04g58380	expressed protein	#N/A	#N/A	-	-	-	-
Sobic.002G154300	0.9166	2.5118	0.027	#N/A	-	Group2	AT2G19130	S-locus lectin protein kinase family protein	LOC_Os04g01310	serine/threonine-protein kinase receptor precursor, putative, expressed	#N/A	#N/A	-	-	-	-
Sobic.002G156400	0.7917	0.8073	10.0046	#N/A	Anther specific	Group6	AT2G47000.1	ATP binding cassette subfamily B4	LOC_Os01g35030	MDR-like ABC transporter, putative, expressed	#N/A	#N/A	-	-	34.16	transport.ABC transporters and multidrug resistance systems
Sobic.002G156900	0.2765	0.4757	3.6037	#N/A	Anther specific	Group6	AT3G51980.1	ARM repeat superfamily protein	LOC_Os09g33780	expressed protein	#N/A	#N/A	-	-	35.2	not assigned.unknown
Sobic.002G157400	33.2056	26.585	0.2972	#N/A	Anther specific	Group2	AT3G04710	ankyrin repeat family protein	LOC_Os02g29160	ankyrin, putative, expressed	#N/A	#N/A	-	-	31.1	cell.organisation
Sobic.002G158300	32.638	20.7389	10.5817	#N/A	Anther specific	Group1	AT3G04710.1	ankyrin repeat family protein	LOC_Os02g29160	ankyrin, putative, expressed	#N/A	#N/A	-	-	31.1	cell.organisation
Sobic.002G158900	50.7446	46.5727	0.6494	#N/A	-	Group2	AT5G63380	AMP-dependent synthetase and ligase family protein	LOC_Os07g17970	AMP-binding domain containing protein, expressed	#N/A	#N/A	-	-	16.2.1.3	secondary metabolism.phenylpropanoids.lignin biosynthesis.4CL
Sobic.002G159300	23.0467	15.0328	41.6809	#N/A	-	Group4	AT5G26030	ferrochelatase 1	LOC_Os09g12560	ferrochelatase-2, chloroplast precursor, putative, expressed	#N/A	#N/A	-	-	-	-
Sobic.002G159700	6.7872	8.8754	36.9856	#N/A	-	Group6	0	0	0	0	#N/A	#N/A	-	-	-	-
Sobic.002G159900	110.663	111.02	47.3475	#N/A	-	Group2	AT5G33320	Glucose-6-phosphate/phosphate translocator-related	LOC_Os09g12600	phosphate/phosphate translocator, putative, expressed	#N/A	#N/A	-	-	-	-
Sobic.002G160200	0	0	3.2612	#N/A	-	Group6	0	0	LOC_Os09g12630	expressed protein	#N/A	#N/A	-	-	35.2	not assigned.unknown
Sobic.002G160700	26.8524	23.2275	9.1694	#N/A	-	Group2	AT5G56130	Transducin/WD40 repeat-like superfamily protein	LOC_Os09g12710	WD domain, G-beta repeat domain containing protein, expressed	#N/A	#N/A	-	-	27.1	RNA.processing
Sobic.002G160800	4.018	3.3382	0.5619	#N/A	-	Group2	AT1G08050	Zinc finger (C3HC4-type RING finger) family protein	LOC_Os09g12720	zinc finger, C3HC4 type domain containing protein, expressed	#N/A	#N/A	-	-	29.5.11.4.2	protein.degradation.ubiquitin.E3.RING
Sobic.002G161900	0.2709	0.0215	0.0102	#N/A	-	Group1	AT3G14460.1	LRR and NB-ARC domains-containing disease resistance protein	LOC_Os06g49390	NBS-LRR disease resistance protein, putative, expressed	#N/A	#N/A	-	-	20.1	stress.biotic
Sobic.002G162300	13.127	6.1344	0.4001	#N/A	-	Group2	AT5G52220	0	LOC_Os09g12780	expressed protein	#N/A	#N/A	-	-	-	-
Sobic.002G162800	2.1118	3.6024	283.736	#N/A	-	Group6	AT1G75390.1	basic leucine-zipper 44	LOC_Os09g13570	CPuORF2 - conserved peptide uORF-containing transcript, expressed	#N/A	#N/A	Expression of OsbZIP71 was strongly induced by drought, polyethylene glycol (PEG), and ABA treatments, but repressed by salt treatment OsbZIP71, a bZIP transcription factor, confers salinity and drought tolerance in rice OsbZIP71 overexpressing (p35S::OsbZIP71) rice significantly improved tolerance to drought, salt and PEG osmotic stresses These results suggest that OsbZIP71 may play an important…	bZIP	35.2	not assigned.unknown
Sobic.002G163500	0.0155	0	2.7763	#N/A	-	Group7	AT1G13245.1	ROTUNDIFOLIA like 17	LOC_Os05g38380	expressed protein	#N/A	#N/A	-	-	-	-
Sobic.002G163600	0.5625	0.4635	2.8843	#N/A	-	Group6	AT1G13245.1	ROTUNDIFOLIA like 17	0	0	#N/A	#N/A	-	-	-	-
Sobic.002G163700	1.0703	1.1702	3.2355	#N/A	-	Group6	AT2G01590.1	chlororespiratory reduction 3	LOC_Os09g13600	expressed protein	#N/A	#N/A	-	-	-	-
Sobic.002G165900	0.1062	0.079	4.0253	#N/A	Anther specific	Group6	0	0	LOC_Os12g01250	csAtPR5, putative, expressed	#N/A	#N/A	-	-	-	-
Sobic.002G166000	0.1056	0.225	5.0759	#N/A	Anther specific	Group6	0	0	LOC_Os11g01260	expressed protein	#N/A	#N/A	-	-	-	-
Sobic.002G167600	0.096	0.1206	2.9933	#N/A	-	Group6	AT3G58670.1	Protein of unknown function (DUF1637)	LOC_Os09g14700	2-aminoethanethiol dioxygenase, putative, expressed	#N/A	#N/A	-	-	35.2	not assigned.unknown
Sobic.002G167800	8.0557	8.2647	2.1894	#N/A	-	Group2	AT5G41220	glutathione S-transferase THETA 3	LOC_Os09g14880	transposon protein, putative, Pong sub-class, expressed	#N/A	#N/A	-	-	35.2	not assigned.unknown
Sobic.002G168500	1.9062	2.0699	6.6069	#N/A	-	Group6	AT3G07040.1	NB-ARC domain-containing disease resistance protein	LOC_Os11g45930	NBS-LRR type disease resistance protein, putative, expressed	#N/A	#N/A	-	-	20.1	stress.biotic
Sobic.002G169300	2.229	3.9341	49.7863	#N/A	-	Group6	AT1G77210.2	sugar transporter 14	LOC_Os09g24924	transporter family protein, putative, expressed	#N/A	#N/A	-	-	-	-
Sobic.002G170300	3.2658	2.6086	0.0345	#N/A	-	Group2	AT4G21380	receptor kinase 3	LOC_Os09g37840	carbohydrate binding protein, putative, expressed	#N/A	#N/A	-	-	30.2.17	signalling.receptor kinases.DUF 26
Sobic.002G171200	0.0503	0.0498	3.8842	#N/A	Anther specific	Group6	AT1G32180.1	cellulose synthase-like D6	LOC_Os07g36750	CSLF3 - cellulose synthase-like family F; beta1,3;1,4 glucan synthase, expressed	#N/A	#N/A	-	-	-	-
Sobic.002G171600	0.0456	0.0465	0.5102	#N/A	-	Group6	AT3G03980.1	NAD(P)-binding Rossmann-fold superfamily protein	LOC_Os03g53690	oxidoreductase, short chain dehydrogenase/reductase family domain containing protein, expressed	#N/A	#N/A	-	-	26.22	misc.short chain dehydrogenase/reductase (SDR)
Sobic.002G172000	0.686	0.5032	4.9999	#N/A	-	Group6	AT2G29380.1	highly ABA-induced PP2C gene 3	LOC_Os09g15670	protein phosphatase 2C, putative, expressed	ABAsignaling	OsPP2C9	OsSIPP2C1 expression was up-regulated by high salt, PEG6000 and exogenous ABA, and enhanced in the abl1 mutant under normal, salt, or drought condition Interestingly, OsSIPP2C1 expression was increased during the early panicle development Together, it is suggested that a nuclear PP2C protein OsSIPP2C1 negatively regulated by ABL1 is involved in abiotic stress and panicle development in rice Micro…	-	29.4	protein.postranslational modification
Sobic.002G172200	1.3899	1.119	0.279	#N/A	-	Group2	AT1G28440	HAESA-like 1	LOC_Os09g15700	receptor-like protein kinase 5 precursor, putative, expressed	#N/A	#N/A	-	-	30.2.11	signalling.receptor kinases.leucine rich repeat XI
Sobic.002G172300	8.7104	7.1007	0.2237	#N/A	Anther specific	Group2	AT5G46060	Protein of unknown function, DUF599	LOC_Os09g15780	expressed protein	#N/A	#N/A	-	-	35.2	not assigned.unknown
Sobic.002G172700	10.3462	8.8228	37.6995	#N/A	-	Group6	AT5G66530.1	Galactose mutarotase-like superfamily protein	LOC_Os09g15820	aldose 1-epimerase, putative, expressed	#N/A	#N/A	-	-	3.5	minor CHO metabolism.others
Sobic.002G173800	0.0716	0.1162	3.4847	#N/A	-	Group6	0	0	LOC_Os09g16280	hydroxyproline-rich glycoprotein family protein, putative, expressed	#N/A	#N/A	-	-	35.2	not assigned.unknown
Sobic.002G174500	3.3913	0.2531	1.4893	#N/A	Anther specific	Group4	0	0	LOC_Os07g36870	OsFBX252 - F-box domain containing protein, expressed	#N/A	#N/A	-	-	-	-
Sobic.002G175400	9.7851	11.8714	22.8703	#N/A	-	Group6	AT2G46210.1	Fatty acid/sphingolipid desaturase	LOC_Os09g16920	desaturase/cytochrome b5 protein, putative, expressed	#N/A	#N/A	-	-	12.1.1	N-metabolism.nitrate metabolism.NR
Sobic.002G175500	0.7104	0.6195	2.8363	#N/A	-	Group6	AT3G12203.1	serine carboxypeptidase-like 17	LOC_Os10g01110	OsSCP44 - Putative Serine Carboxypeptidase homologue, expressed	#N/A	#N/A	-	-	29.5.5	protein.degradation.serine protease
Sobic.002G175600	0.8129	0.8545	11.2892	#N/A	-	Group6	AT5G48930.1	hydroxycinnamoyl-CoA shikimate/quinate hydroxycinnamoyl transferase	LOC_Os08g43040	transferase family protein, putative, expressed	#N/A	#N/A	-	-	16.2	secondary metabolism.phenylpropanoids
Sobic.002G177300	0.1178	0.1183	2.2428	#N/A	-	Group6	AT3G26300.1	cytochrome P450, family 71, subfamily B, polypeptide 34	LOC_Os09g36080	cytochrome P450, putative, expressed	#N/A	#N/A	-	-	26.10	misc.cytochrome P450
Sobic.002G177700	37.8606	30.552	10.6728	#N/A	-	Group2	AT5G56740	histone acetyltransferase of the GNAT family 2	LOC_Os09g17850	acetyltransferase type B catalytic subunit, putative, expressed	#N/A	#N/A	-	-	27.3.54	RNA.regulation of transcription.Histone acetyltransferases
Sobic.002G179100	9.2138	7.6728	3.2626	#N/A	-	Group2	AT4G14000	Putative methyltransferase family protein	LOC_Os09g19570	AGAP009532-PA, putative, expressed	#N/A	#N/A	-	-	-	-
Sobic.002G179700	0.3297	0.7139	14.4963	#N/A	-	Group6	AT4G34510.1	3-ketoacyl-CoA synthase 17	LOC_Os09g19650	3-ketoacyl-CoA synthase precursor, putative, expressed	#N/A	#N/A	-	-	11.1.10	lipid metabolism.FA synthesis and FA elongation.beta ketoacyl CoA synthase
Sobic.002G179900	4.064	4.9461	16.0014	#N/A	-	Group6	AT3G47780.1	ABC2 homolog 6	LOC_Os08g30770	ABC transporter, ATP-binding protein, putative, expressed	#N/A	#N/A	-	-	34.16	transport.ABC transporters and multidrug resistance systems
Sobic.002G180800	2.8201	2.51	34.1897	#N/A	-	Group6	AT4G33090.1	aminopeptidase M1	LOC_Os09g19790	puromycin-sensitive aminopeptidase, putative, expressed	#N/A	#N/A	-	-	29.5	protein.degradation
Sobic.002G182701	0.0737	0.1073	48.0964	#N/A	Anther specific	Group6	AT3G13850.1	LOB domain-containing protein 22	LOC_Os09g19950	DUF260 domain containing protein, putative, expressed	#N/A	#N/A	-	LBD	-	-
Sobic.002G183200	0.0958	0.2465	7.5405	#N/A	-	Group6	AT2G26110.1	Protein of unknown function (DUF761)	LOC_Os09g19970	expressed protein	#N/A	#N/A	-	-	35.2	not assigned.unknown
Sobic.002G183400	8.2805	7.9761	66.0796	#N/A	-	Group6	AT4G39700.1	Heavy metal transport/detoxification superfamily protein	LOC_Os09g20000	heavy metal-associated domain containing protein, expressed	#N/A	#N/A	-	-	15.2	metal handling.binding, chelation and storage
Sobic.002G183900	0.5088	0.2664	2.626	#N/A	-	Group6	AT1G78020.1	Protein of unknown function (DUF581)	LOC_Os09g20240	DUF581 domain containing protein, expressed	#N/A	#N/A	-	-	35.2	not assigned.unknown
Sobic.002G184300	2.929	3.221	0.2141	#N/A	-	Group2	AT4G13830	DNAJ-like 20	LOC_Os09g20320	heat shock protein DnaJ, putative, expressed	#N/A	#N/A	-	-	35.2	not assigned.unknown
Sobic.002G184900	20.1534	16.4461	1.8224	#N/A	-	Group2	AT4G39740	Thioredoxin superfamily protein	LOC_Os09g20430	SCO1 protein homolog, mitochondrial precursor, putative, expressed	#N/A	#N/A	-	-	9.7	mitochondrial electron transport / ATP synthesis.cytochrome c oxidase
Sobic.002G185300	4.4172	4.0031	22.074	#N/A	-	Group6	AT5G10190.1	Major facilitator superfamily protein	LOC_Os08g31670	transporter, putative, expressed	#N/A	#N/A	-	-	-	-
Sobic.002G186100	0.0408	3.3478	0	#N/A	Anther specific	Group7	0	0	LOC_Os09g20600	expressed protein	#N/A	#N/A	-	-	35.2	not assigned.unknown
Sobic.002G186500	8.2508	7.0958	39.267	#N/A	-	Group6	AT5G20090.2	Uncharacterised protein family (UPF0041)	LOC_Os09g20660	UPF0041 domain containing protein, putative, expressed	#N/A	#N/A	-	-	35.2	not assigned.unknown
Sobic.002G186900	62.6045	52.5941	28.6683	#N/A	-	Group2	AT1G74030	enolase 1	LOC_Os09g20820	enolase, putative, expressed	#N/A	#N/A	-	-	4.1.13	glycolysis.cytosolic branch.enolase
Sobic.002G187100	1.7324	1.6903	6.0171	#N/A	-	Group6	AT1G70230.1	TRICHOME BIREFRINGENCE-LIKE 27	LOC_Os09g20850	expressed protein	#N/A	#N/A	-	-	35.2	not assigned.unknown
Sobic.002G187400	0.7407	0.3115	1.644	#N/A	-	Group4	AT1G24030	Protein kinase superfamily protein	LOC_Os09g20880	serine/threonine-protein kinase, putative, expressed	#N/A	#N/A	-	-	29.4.1.57	protein.postranslational modification.kinase.receptor like cytoplasmatic kinase VII
Sobic.002G187600	1.7181	1.529	0.3672	#N/A	Anther specific	Group2	AT4G09680	conserved telomere maintenance component 1	LOC_Os09g20910	expressed protein	#N/A	#N/A	-	-	35.2	not assigned.unknown
Sobic.002G187700	13.0009	12.8216	55.3703	#N/A	-	Group6	AT4G38060.2	0	LOC_Os08g31940	expressed protein	#N/A	#N/A	-	-	35.2	not assigned.unknown
Sobic.002G188800	0	0	1.0461	#N/A	Anther specific	Group2	AT2G16890	UDP-Glycosyltransferase superfamily protein	LOC_Os04g24110	anthocyanin 3-O-beta-glucosyltransferase, putative, expressed	#N/A	#N/A	-	-	26.2	misc.UDP glucosyl and glucoronyl transferases
Sobic.002G189000	0.2062	0.1426	2.2312	#N/A	-	Group6	AT3G01470.1	homeobox 1	LOC_Os09g21180	homeobox associated leucine zipper, putative, expressed	#N/A	#N/A	-	HD-ZIP	27.3.22	RNA.regulation of transcription.HB,Homeobox transcription factor family
Sobic.002G189100	1.8721	2.8451	66.6527	#N/A	-	Group6	AT5G15870.1	glycosyl hydrolase family 81 protein	LOC_Os09g21210	beta-glucan-binding protein 4, putative, expressed	#N/A	#N/A	-	-	20.1	stress.biotic
Sobic.002G189400	12.2794	22.2321	35.2343	#N/A	-	Group5	AT5G23050.1	acyl-activating enzyme 17	LOC_Os09g21230	AMP-binding enzyme, putative, expressed	#N/A	#N/A	-	-	11.1.8	lipid metabolism.FA synthesis and FA elongation.acyl coa ligase
Sobic.002G189500	0.5847	0.2669	89.66	#N/A	-	Group6	0	0	LOC_Os08g32120	expressed protein	#N/A	#N/A	-	-	35.2	not assigned.unknown
Sobic.002G189700	13.3697	17.9754	32.395	#N/A	-	Group5	AT5G62890.2	Xanthine/uracil permease family protein	LOC_Os09g21340	nucleobase-ascorbate transporter, putative, expressed	#N/A	#N/A	-	-	34.99	transport.misc
Sobic.002G189900	12.6541	11.3892	43.3222	#N/A	-	Group6	AT1G60010.1	0	LOC_Os09g21380	expressed protein	#N/A	#N/A	-	-	35.2	not assigned.unknown
Sobic.002G190000	3.2469	2.5079	0.5683	#N/A	-	Group2	AT3G42170	BED zinc finger ;hAT family dimerisation domain	LOC_Os09g21430	ZOS9-05 - C2H2 zinc finger protein, expressed	#N/A	#N/A	-	-	28.1.1.4	DNA.synthesis/chromatin structure.retrotransposon/transposase.hat-like transposase
Sobic.002G191300	0.0398	1.8373	0	#N/A	Anther specific	Group7	0	0	LOC_Os02g17170	expressed protein	#N/A	#N/A	-	-	35.2	not assigned.unknown
Sobic.002G191400	0.0161	1.4593	0	#N/A	Anther specific	Group7	0	0	LOC_Os02g38589	OsFBX55 - F-box domain containing protein, expressed	#N/A	#N/A	-	-	35.2	not assigned.unknown
Sobic.002G191900	0.0229	1.9579	0	#N/A	Anther specific	Group7	0	0	LOC_Os02g38499	F-box domain containing protein	#N/A	#N/A	-	-	35.2	not assigned.unknown
Sobic.002G192800	0.1801	0.113	9.9737	#N/A	Anther specific	Group6	0	0	0	0	#N/A	#N/A	-	-	-	-
Sobic.002G193000	0.8641	1.7257	9.12	#N/A	-	Group5	AT1G72630.1	ELF4-like 2	LOC_Os08g27860	EARLY flowering protein, putative, expressed	#N/A	#N/A	-	-	-	-
Sobic.002G194201	0	0	2.1445	#N/A	Anther specific	Group6	AT3G22540.1	Protein of unknown function (DUF1677)	LOC_Os03g46300	expressed protein	#N/A	#N/A	-	-	-	-
Sobic.002G194300	0.0454	0	4.4952	#N/A	Anther specific	Group7	AT5G16550.1	0	LOC_Os08g32980	expressed protein	#N/A	#N/A	-	-	35.2	not assigned.unknown
Sobic.002G194500	0.3593	0.3305	2.3709	#N/A	-	Group6	AT1G14720.1	xyloglucan endotransglucosylase/hydrolase 28	LOC_Os09g23220	glycosyl hydrolases family 16, putative, expressed	#N/A	#N/A	-	-	10.7	cell wall.modification
Sobic.002G194600	1.8608	2.46	9.6169	#N/A	-	Group6	AT2G01770.1	vacuolar iron transporter 1	LOC_Os09g23300	integral membrane protein, putative, expressed	#N/A	#N/A	Vacuolar membrane transporters OsVIT1 and OsVIT2 modulate iron translocation between flag leaves and seeds in rice The accumulation of zinc, copper, and manganese also changed significantly in the shoots of osvit2 plants Here, we discuss the characterization of a rice vacuolar Fe transporter 2 (OsVIT2) T-DNA insertion line (osvit2) and report that the knockdown of OsVIT2 and mitochondrial Fe tran…	-	15.3	metal handling.regulation
Sobic.002G194700	16	20.5161	90.171	#N/A	-	Group6	AT1G68020.2	UDP-Glycosyltransferase / trehalose-phosphatase family protein	LOC_Os09g23350	trehalose synthase, putative, expressed	#N/A	#N/A	-	-	3.2.3	minor CHO metabolism.trehalose.potential TPS/TPP
Sobic.002G195000	0.0145	0.056	8.6287	#N/A	-	Group6	AT5G16940.2	carbon-sulfur lyases	LOC_Os09g23370	proline-rich protein 6, putative, expressed	#N/A	#N/A	-	-	35.2	not assigned.unknown
Sobic.002G195900	2.9024	18.2667	72.6682	#N/A	-	Group5	0	0	LOC_Os09g23590	expressed protein	#N/A	#N/A	-	-	35.2	not assigned.unknown
Sobic.002G196200	10.5512	6.5563	87.5583	#N/A	-	Group6	AT1G70700.1	TIFY domain/Divergent CCT motif family protein	LOC_Os09g23660	ZIM motif family protein, expressed	#N/A	#N/A	-	-	35.2	not assigned.unknown
Sobic.002G197000	0.0545	0.0385	0.4588	#N/A	-	Group6	AT5G38450.1	cytochrome P450, family 735, subfamily A, polypeptide 1	LOC_Os09g23820	cytochrome P450 72A1, putative, expressed	#N/A	#N/A	-	-	26.10	misc.cytochrome P450
Sobic.002G197200	17.1814	19.2106	7.5329	#N/A	-	Group2	0	0	LOC_Os09g24210	expressed protein	#N/A	#N/A	-	-	-	-
Sobic.002G197900	0.0171	0	28.7104	#N/A	Anther specific	Group5	0	0	0	0	#N/A	#N/A	-	-	-	-
Sobic.002G198600	2.1974	2.2968	11.7702	#N/A	-	Group6	AT1G70760.1	inorganic carbon transport protein-related	LOC_Os05g28090	expressed protein	#N/A	#N/A	-	-	1.1.6	PS.lightreaction.NADH DH
Sobic.002G199500	6.64	2.6181	9.6231	#N/A	-	Group4	AT3G29000	Calcium-binding EF-hand family protein	LOC_Os09g24580	EF hand family protein, putative, expressed	#N/A	#N/A	-	-	30.3	signalling.calcium
Sobic.002G201000	0.3805	0.4603	3.4008	#N/A	-	Group6	AT3G28910.1	myb domain protein 30	LOC_Os08g33940	MYB family transcription factor, putative, expressed	#N/A	#N/A	-	MYB	27.3.25	RNA.regulation of transcription.MYB domain transcription factor family
Sobic.002G203000	1.3081	1.3498	15.5218	#N/A	-	Group6	AT5G10930.1	CBL-interacting protein kinase 5	LOC_Os09g25090	CAMK_KIN1/SNF1/Nim1_like.34 - CAMK includes calcium/calmodulin depedent protein kinases, expressed	#N/A	#N/A	-	-	29.4	protein.postranslational modification
Sobic.002G203100	2.197	2.5445	13.3383	#N/A	-	Group6	AT4G30960.1	SOS3-interacting protein 3	LOC_Os09g25100	CAMK_KIN1/SNF1/Nim1_like.35 - CAMK includes calcium/calmodulin depedent protein kinases, expressed	#N/A	#N/A	-	-	29.4	protein.postranslational modification
Sobic.002G204400	12.0104	9.6456	0.9002	#N/A	-	Group2	AT3G10180	P-loop containing nucleoside triphosphate hydrolases superfamily protein	LOC_Os09g25380	kinesin motor protein-related, putative, expressed	#N/A	#N/A	-	-	31.1	cell.organisation
Sobic.002G204500	0.1374	0.1139	37.6779	#N/A	-	Group6	AT1G52570.1	phospholipase D alpha 2	LOC_Os09g25390	phospholipase D, putative, expressed	ABAsignaling	OsPLDα11	-	-	11.9.3.1	lipid metabolism.lipid degradation.lysophospholipases.phospholipase D
Sobic.002G204600	17.2439	14.4732	34.849	#N/A	-	Group6	AT5G57910.1	0	LOC_Os09g25410	expressed protein	#N/A	#N/A	-	-	35.2	not assigned.unknown
Sobic.002G204700	0.3956	0.2608	1.7484	#N/A	-	Group6	AT2G19380.1	RNA recognition motif (RRM)-containing protein	LOC_Os09g25420	ZOS9-06 - C2H2 zinc finger protein, expressed	#N/A	#N/A	-	-	27.3.99	RNA.regulation of transcription.unclassified
Sobic.002G205300	3.4083	4.3512	39.1452	#N/A	-	Group6	AT5G48930.1	hydroxycinnamoyl-CoA shikimate/quinate hydroxycinnamoyl transferase	LOC_Os09g25460	transferase family protein, putative, expressed	#N/A	#N/A	-	-	16.2	secondary metabolism.phenylpropanoids
Sobic.002G205900	0.2741	0.3692	0.0607	#N/A	-	Group2	AT2G24130	Leucine-rich receptor-like protein kinase family protein	LOC_Os09g25540	receptor-like protein kinase 2 precursor, putative, expressed	#N/A	#N/A	-	-	30.2.11	signalling.receptor kinases.leucine rich repeat XI
Sobic.002G206400	13.9546	14.6837	0.0919	#N/A	-	Group2	AT1G16060	ARIA-interacting double AP2 domain protein	LOC_Os06g05340	AP2 domain containing protein, expressed	#N/A	#N/A	-	AP2	27.3.3	RNA.regulation of transcription.AP2/EREBP, APETALA2/Ethylene-responsive element binding protein family
Sobic.002G206800	12.5599	10.641	3.3466	#N/A	-	Group2	AT2G23890	HAD-superfamily hydrolase, subfamily IG, 5\'-nucleotidase	LOC_Os09g25640	5-nucleotidase domain-containing protein, putative, expressed	#N/A	#N/A	-	-	35.1	not assigned.no ontology
Sobic.002G207300	4.1766	3.5191	97.4004	#N/A	-	Group6	AT2G23810.1	tetraspanin8	LOC_Os09g25760	tetraspanin family protein, putative, expressed	#N/A	#N/A	-	-	33.99	development.unspecified
Sobic.002G207900	0.5163	0.3776	56.7165	#N/A	-	Group6	AT5G57800.1	Fatty acid hydroxylase superfamily	LOC_Os09g25850	WAX2, putative, expressed	#N/A	#N/A	Compared to the wild-type, the osgl1-1 mutant showed decreased cuticular wax deposition, thinner cuticular membrane, decreased chlorophyll leaching, increased rate of water loss, and enhanced sensitivity to drought In the present study, we characterized a rice leaf wax-deficient mutant osgl1-1 derived from a spontaneous mutation, which exhibited a wax-deficient and highly hydrophilic leaf phenoty…	-	-	-
Sobic.002G210100	0.1994	0.1945	5.9595	#N/A	-	Group6	AT5G57480.1	P-loop containing nucleoside triphosphate hydrolases superfamily protein	LOC_Os09g26260	AAA-type ATPase family protein, putative, expressed	#N/A	#N/A	-	-	29.5.9	protein.degradation.AAA type
Sobic.002G210200	595.175	330.288	163.695	#N/A	-	Group1	AT3G45980.1	Histone superfamily protein	LOC_Os03g17084	Core histone H2A/H2B/H3/H4 domain containing protein, putative, expressed	#N/A	#N/A	-	-	28.1.3	DNA.synthesis/chromatin structure.histone
Sobic.002G210300	0.0582	0.036	5.0305	#N/A	-	Group6	AT5G57500.1	Galactosyltransferase family protein	LOC_Os09g26300	hypro1, putative, expressed	#N/A	#N/A	-	-	29.7	protein.glycosylation
Sobic.002G210500	171.859	119.003	46.9399	#N/A	-	Group2	AT5G59970	Histone superfamily protein	LOC_Os01g61920	Core histone H2A/H2B/H3/H4 domain containing protein, putative, expressed	#N/A	#N/A	-	-	28.1.3	DNA.synthesis/chromatin structure.histone
Sobic.002G212000	22.8847	26.2381	163.199	#N/A	-	Group6	AT1G53910.1	related to AP2 12	LOC_Os09g26420	AP2 domain containing protein, expressed	#N/A	#N/A	-	ERF	27.3.3	RNA.regulation of transcription.AP2/EREBP, APETALA2/Ethylene-responsive element binding protein family
Sobic.002G214400	68.0113	56.1891	160.31	#N/A	-	Group6	AT2G26830.1	Protein kinase superfamily protein	LOC_Os09g26700	choline/ethanolamine kinase, putative, expressed	#N/A	#N/A	-	-	11.3.2	lipid metabolism.Phospholipid synthesis.choline kinase
Sobic.002G214800	44.9621	22.7511	154.314	#N/A	-	Group6	AT1G19180.1	jasmonate-zim-domain protein 1	LOC_Os09g26780	zinc-finger protein, putative, expressed	JAsignaling	OsJAZ7	Involvement of OsJAZ8 in jasmonate-induced resistance to bacterial blight in rice JA treatment caused OsJAZ8 degradation and this degradation was dependent on the 26S proteasome pathway On the basis of these data, we conclude that JA plays an important role in resistance to Xoo, and OsJAZ8 acts as a repressor of JA signaling in rice Expression of OsJAZ8, a rice jasmonate ZIM-domain protein, was h…	-	35.2	not assigned.unknown
Sobic.002G215200	20.4583	21.0795	6.1897	#N/A	-	Group2	AT1G72480	Lung seven transmembrane receptor family protein	LOC_Os09g26830	lung seven transmembrane domain containing protein, putative, expressed	#N/A	#N/A	-	-	35.1	not assigned.no ontology
Sobic.002G215700	37.6315	42.6656	132.78	#N/A	-	Group6	AT1G54100.2	aldehyde dehydrogenase 7B4	LOC_Os09g26880	aldehyde dehydrogenase, putative, expressed	#N/A	#N/A	These pigments started to accumulate in the late seed developmental stage, the time when OsALDH7 expression began to increase significantly Interestingly, endosperms from the osaldh7 null mutants accumulated brown pigments during desiccation and storage Using di∩¼Çerential display RT-PCR and cDNA library screening, a full-length aldehyde dehydrogenase cDNA (ALDH7B7) was isolated from rice leaves …	-	8.2.99	TCA / org transformation.other organic acid transformatons.misc
Sobic.002G216000	0.0765	0.0627	0.6008	#N/A	-	Group6	AT2G05920.1	Subtilase family protein	LOC_Os09g26920	OsSub57 - Putative Subtilisin homologue, expressed	#N/A	#N/A	-	-	29.5.1	protein.degradation.subtilases
Sobic.002G216600	5.1158	5.9396	0.3688	#N/A	-	Group2	AT5G20635	0	LOC_Os09g26999	keratin-associated protein 5-4, putative, expressed	#N/A	#N/A	-	-	35.2	not assigned.unknown
Sobic.002G217100	2.8675	1.5726	15.7462	#N/A	-	Group6	AT2G05940.1	Protein kinase superfamily protein	LOC_Os09g27010	tyrosine protein kinase domain containing protein, putative, expressed	#N/A	#N/A	-	-	29.4.1.57	protein.postranslational modification.kinase.receptor like cytoplasmatic kinase VII
Sobic.002G217200	54.7915	61.6715	180.641	#N/A	-	Group6	AT3G45310.1	Cysteine proteinases superfamily protein	LOC_Os09g27030	oryzain gamma chain precursor, putative, expressed	#N/A	#N/A	-	-	29.5.3	protein.degradation.cysteine protease
Sobic.002G219400	0.2994	0.2671	6.0612	#N/A	-	Group6	AT2G31940.1	0	LOC_Os09g27330	oxidoreductase/ transition metal ion binding protein, putative, expressed	#N/A	#N/A	-	-	35.2	not assigned.unknown
Sobic.002G220200	30.9469	40.2387	79.1587	#N/A	-	Group5	AT1G50480.1	10-formyltetrahydrofolate synthetase	LOC_Os09g27420	formate--tetrahydrofolate ligase, putative, expressed	#N/A	#N/A	-	-	-	-
Sobic.002G220600	2.6385	3.0916	31.5122	#N/A	-	Group6	AT2G30070.1	potassium transporter 1	LOC_Os09g27580	potassium transporter, putative, expressed	#N/A	#N/A	-	-	34.15	transport.potassium
Sobic.002G220700	0.3677	0.2559	0.0467	#N/A	-	Group2	AT1G14630	0	LOC_Os09g27590	expressed protein	#N/A	#N/A	>> GS9 acts as a transcriptional activator to regulate rice grain shape and appearance quality. >>Genetic interaction analysis reveals that GS9 functions independently from other previously identified grain size genes ->>Introducing the gs9 allele into elite rice cultivars significantly improves grain shape and appearance quality ->>Here, we identify GS9 (Grain Shape Gene on Chromosome 9) gene by…	-	35.2	not assigned.unknown
Sobic.002G221700	1.9131	3.3173	15.7968	#N/A	-	Group5	AT1G14690.2	microtubule-associated protein 65-7	LOC_Os09g27700	microtubule associated protein, putative, expressed	#N/A	#N/A	-	-	31.1	cell.organisation
Sobic.002G222200	115.574	87.6303	45.1901	#N/A	-	Group2	AT1G04980	PDI-like 2-2	LOC_Os09g27830	OsPDIL2-3 protein disulfide isomerase PDIL2-3, expressed	#N/A	#N/A	-	-	21.1	redox.thioredoxin
Sobic.002G222500	1.1129	1.3894	0.1183	#N/A	-	Group2	AT1G21880	lysm domain GPI-anchored protein 1 precursor	LOC_Os09g27890	lysM domain-containing GPI-anchored protein precursor, putative, expressed	#N/A	#N/A	Here we further demonstrated the important roles of OsLYP4 and OsLYP6 in rice defense signaling, as silencing of either LYP impaired the defense marker gene activation induced by either bacterial pathogen Xanthomonas oryzaecola or fungal pathogen Magnaporthe oryzae OsLYP4 and OsLYP6 play critical roles in rice defense signal transduction	-	35.1	not assigned.no ontology
Sobic.002G222700	5.1821	177.427	0.3466	#N/A	-	Group3	AT2G03200	Eukaryotic aspartyl protease family protein	LOC_Os09g27940	aspartic proteinase nepenthesin-1 precursor, putative, expressed	#N/A	#N/A	-	-	27.3.99	RNA.regulation of transcription.unclassified
Sobic.002G222800	0.4333	5.0719	0.5213	#N/A	-	Group3	AT1G77810	Galactosyltransferase family protein	LOC_Os09g27950	galactosyltransferase, putative, expressed	#N/A	#N/A	-	-	29.7	protein.glycosylation
Sobic.002G223300	26.5989	24.3997	10.1715	#N/A	-	Group2	AT4G37130	hydroxyproline-rich glycoprotein family protein	LOC_Os09g28019	nucleoporin p58/p45, putative, expressed	#N/A	#N/A	-	-	-	-
Sobic.002G223600	8.148	11.2329	39.1311	#N/A	-	Group6	AT1G21920.1	Histone H3 K4-specific methyltransferase SET7/9 family protein	LOC_Os09g28060	MORN repeat domain containing protein, expressed	#N/A	#N/A	-	-	30.4.1	signalling.phosphinositides.phosphatidylinositol-4-phosphate 5-kinase
Sobic.002G223900	9.8264	9.5647	0.6561	#N/A	-	Group2	AT1G10780	F-box/RNI-like superfamily protein	LOC_Os09g28120	OsFBX330 - F-box domain containing protein, expressed	#N/A	#N/A	-	-	29.5.11.4.3.2	protein.degradation.ubiquitin.E3.SCF.FBOX
Sobic.002G224000	0.0178	0	8.3827	#N/A	Anther specific	Group7	AT1G08080.1	alpha carbonic anhydrase 7	LOC_Os08g36630	bifunctional monodehydroascorbate reductase and carbonic anhydrasenectarin-3 precursor, putative, expressed	#N/A	#N/A	-	-	-	-
Sobic.002G224100	2.5338	1.041	0.3142	#N/A	-	Group1	AT3G48850.1	phosphate transporter 3;2	LOC_Os09g28160	phosphate carrier protein, mitochondrial precursor, putative, expressed	#N/A	#N/A	-	-	34.9	transport.metabolite transporters at the mitochondrial membrane
Sobic.002G224200	1.1127	0.8719	0.0897	#N/A	-	Group2	AT1G46264	heat shock transcription factor B4	LOC_Os09g28200	HSF-type DNA-binding domain containing protein, expressed	#N/A	#N/A	-	HSF	27.3.23	RNA.regulation of transcription.HSF,Heat-shock transcription factor family
Sobic.002G224400	0.0967	0.1513	0.7861	#N/A	-	Group6	AT5G35370.1	S-locus lectin protein kinase family protein	LOC_Os09g28180	D-mannose binding lectin family protein, expressed	#N/A	#N/A	-	-	30.2.17	signalling.receptor kinases.DUF 26
Sobic.002G224450	1.0866	1.0379	0.0553	#N/A	Anther specific	Group2	0	0	0	0	#N/A	#N/A	-	-	-	-
Sobic.002G224500	0.1758	0.2072	2.2966	#N/A	-	Group6	AT5G67060.1	basic helix-loop-helix (bHLH) DNA-binding superfamily protein	LOC_Os09g28210	bHelix-loop-helix transcription factor, putative, expressed	#N/A	#N/A	qRT9, a quantitative trait locus controlling root thickness and root length in upland rice	bHLH	27.3.6	RNA.regulation of transcription.bHLH,Basic Helix-Loop-Helix family
Sobic.002G224800	9.9612	11.5863	2.5947	#N/A	-	Group2	AT1G47480	alpha/beta-Hydrolases superfamily protein	LOC_Os09g28280	gibberellin receptor GID1L2, putative, expressed	#N/A	#N/A	-	-	-	-
Sobic.002G225300	0.4829	20.6701	67.0495	#N/A	-	Group7	AT4G36990.1	heat shock factor 4	LOC_Os09g28354	CPuORF39 - conserved peptide uORF-containing transcript, expressed	#N/A	#N/A	RNAi lines of CIGR2 and OsHsf23 similarly exhibited the higher level of granulation in the epidermal cells of leaf sheath inoculated with an avirulent isolate of rice blast fungus Interestingly, we did not observe altered levels of resistance, suggesting that CIGR2 suppresses excessive cell death in the incompatible interaction with blast fungus via activation of OsHsf23 We show that a rice GRAS …	HSF	20.2.1	stress.abiotic.heat
Sobic.002G225700	0.4361	0.4898	2.8919	#N/A	-	Group6	AT4G34410.1	redox responsive transcription factor 1	LOC_Os09g28440	AP2 domain containing protein, expressed	#N/A	#N/A	A rice AP2/ERF gene, OsEATB (for ERF protein associated with tillering and panicle branching) was cloned from indica rice variety 9311 OsEATB reduces rice plant height and panicle length at maturity, promoting the branching potential of both tillers and spikelets Ectopic expression of OsEATB showed that the cross talk between ethylene and gibberellin, which is mediated by OsEATB, might underlie d…	ERF	27.3.3	RNA.regulation of transcription.AP2/EREBP, APETALA2/Ethylene-responsive element binding protein family
Sobic.002G225800	0	0	3.7777	#N/A	Anther specific	Group6	AT2G26570.1	Plant protein of unknown function (DUF827)	LOC_Os09g28450	paramyosin, putative, expressed	#N/A	#N/A	-	-	35.2	not assigned.unknown
Sobic.002G226000	0.1329	0.1834	2.6527	#N/A	-	Group6	AT3G19230.1	Leucine-rich repeat (LRR) family protein	LOC_Os09g28470	leucine-rich repeat family protein, putative, expressed	#N/A	#N/A	-	-	-	-
Sobic.002G226500	1.8566	1.1246	0.2928	#N/A	-	Group2	AT4G34419	0	LOC_Os09g28520	expressed protein	#N/A	#N/A	However, the endogenous BR level in the SG1 overexpressor (SG1:OX) plants was comparable to the wild type Overexpression of SG1 in rice produced a phenotype with short grains and dwarfing reminiscent of brassinosteroid (BR)-deficient mutants, with wide, dark-green, and erect leaves Taken together, these results suggest that SG1 decreases responses to BRs and elongation of organs such as seeds and…	-	35.2	not assigned.unknown
Sobic.002G226900	450.538	375.283	31.8077	#N/A	-	Group2	AT1G49670	ARP protein (REF)	LOC_Os09g28570	zinc-binding alcohol dehydrogenase domain-containing protein 2, putative, expressed	#N/A	#N/A	-	-	26.7	misc.oxidases - copper, flavone etc
Sobic.002G227300	0.1104	0.0664	9.1197	#N/A	-	Group6	AT1G47410.1	0	LOC_Os09g28600	expressed protein	#N/A	#N/A	-	-	35.2	not assigned.unknown
Sobic.002G228900	9.9708	7.6911	46.6553	#N/A	-	Group6	AT1G47490.1	RNA-binding protein 47C	LOC_Os09g28810	RNA recognition motif containing protein, putative, expressed	#N/A	#N/A	-	-	27.3.99	RNA.regulation of transcription.unclassified
Sobic.002G230400	3.2734	2.466	0.3635	#N/A	Anther specific	Group2	AT5G65450	ubiquitin-specific protease 17	LOC_Os09g28940	ubiquitin carboxyl-terminal hydrolase domain containing protein, expressed	#N/A	#N/A	-	-	29.5.11.5	protein.degradation.ubiquitin.ubiquitin protease
Sobic.002G230500	7.6857	9.4965	45.5539	#N/A	-	Group6	AT5G49710.3	0	LOC_Os02g54080	expressed protein	#N/A	#N/A	-	-	35.2	not assigned.unknown
Sobic.002G230800	14.1057	12.8826	2.3282	#N/A	-	Group2	AT4G38100	0	LOC_Os09g29080	expressed protein	#N/A	#N/A	-	-	29.5	protein.degradation
Sobic.002G231200	3.8719	3.6795	14.1932	#N/A	-	Group6	AT5G21222.1	protein kinase family protein	LOC_Os01g12810	retrotransposon protein, putative, unclassified, expressed	#N/A	#N/A	-	-	35.1.5	not assigned.no ontology.pentatricopeptide (PPR) repeat-containing protein
Sobic.002G232500	2.0303	2.122	0.4319	#N/A	-	Group2	AT5G65380	MATE efflux family protein	LOC_Os09g29284	MATE efflux family protein, putative, expressed	#N/A	#N/A	-	-	34.99	transport.misc
Sobic.002G233600	12.4736	13.0626	71.3683	#N/A	-	Group6	AT4G09020.1	isoamylase 3	LOC_Os09g29404	glycogen operon protein glgX, putative, expressed	#N/A	#N/A	Furthermore, chloroplasts in the leaf blade of isa3 seedlings were large and pleomorphic We investigated whether ISA3 plays a role in amyloplast development and starch metabolism in the developing endosperm ISA3-green fluorescent protein (GFP) fusion protein expressed under the control of the rice ISA3 promoter was targeted to the amyloplast stroma in the endosperm Both overexpression and loss of…	-	2.1.2.4	major CHO metabolism.synthesis.starch.debranching
Sobic.002G233700	16.2297	8.8794	0.7535	#N/A	-	Group2	AT5G64290	dicarboxylate transport 2.1	LOC_Os09g29430	citrate transporter, putative, expressed	#N/A	#N/A	-	-	34.9	transport.metabolite transporters at the mitochondrial membrane
Sobic.002G234200	21.5304	19.7207	155.673	#N/A	-	Group6	AT2G22420.1	Peroxidase superfamily protein	LOC_Os09g29490	peroxidase precursor, putative, expressed	#N/A	#N/A	-	-	26.12	misc.peroxidases
Sobic.002G234300	19.1208	15.7692	7.5875	#N/A	-	Group2	AT2G22400	S-adenosyl-L-methionine-dependent methyltransferases superfamily protein	LOC_Os09g29630	NOL1/NOP2/sun family protein, putative, expressed	#N/A	#N/A	-	-	27.4	RNA.RNA binding
Sobic.002G234400	3.1758	0.4185	0.7799	#N/A	-	Group1	AT1G17840.1	white-brown complex homolog protein 11	LOC_Os09g29660	white-brown complex homolog protein 11, putative, expressed	#N/A	#N/A	-	-	34.16	transport.ABC transporters and multidrug resistance systems
Sobic.002G236600	1.4815	2.5454	17.9977	#N/A	-	Group6	AT1G51700.1	DOF zinc finger protein 1	LOC_Os08g38220	dof zinc finger domain containing protein, putative, expressed	#N/A	#N/A	Here we report on the analysis of OsDof25 and show a function in regulation of the important C4 photosynthesis gene, OsC4PPDK in rice Conclusive evidence for a role of OsDof25 in regulation of C4PPDK came from loss-of-function and gain-of-function experiments with transgenic rice, which showed that down-regulation or over-expression of OsDof25 correlated with OsC4PPDK expression and that OsDof25 …	Dof	-	-
Sobic.002G237000	3.7241	3.2679	9.3315	#N/A	-	Group6	AT5G55730.2	FASCICLIN-like arabinogalactan 1	LOC_Os08g38270	fasciclin domain containing protein, expressed	#N/A	#N/A	-	-	10.5.1.1	cell wall.cell wall proteins.AGPs.AGP
Sobic.002G237900	2.8722	4.1522	40.2376	#N/A	-	Group6	AT1G55850.1	cellulose synthase like E1	LOC_Os09g30130	CSLE6 - cellulose synthase-like family E, expressed	#N/A	#N/A	-	-	10.2.1	cell wall.cellulose synthesis.cellulose synthase
Sobic.002G238000	25.0133	20.254	10.4629	#N/A	-	Group2	AT5G22100	RNA cyclase family protein	LOC_Os03g61790	RNA 3-terminal phosphate cyclase, putative, expressed	#N/A	#N/A	-	-	27.1	RNA.processing
Sobic.002G238500	79.8418	85.5159	25.4873	#N/A	-	Group2	AT5G47750	D6 protein kinase like 2	LOC_Os09g30150	AGC_PVPK_like_kin82y.16 - ACG kinases include homologs to PKA, PKG and PKC, expressed	#N/A	#N/A	-	-	29.4	protein.postranslational modification
Sobic.002G239200	22.8481	35.3708	166.163	#N/A	-	Group6	AT2G04240.1	RING/U-box superfamily protein	LOC_Os09g30160	zinc finger, C3HC4 type domain containing protein, expressed	#N/A	#N/A	-	-	-	-
Sobic.002G240000	1.6024	1.2864	0.0606	#N/A	-	Group2	AT1G55790	Domain of unknown function (DUF2431)	LOC_Os09g30210	expressed protein	#N/A	#N/A	-	-	-	-
Sobic.002G241000	2.1615	3.6618	27.8959	#N/A	-	Group6	0	0	LOC_Os09g30260	expressed protein	#N/A	#N/A	-	-	-	-
Sobic.002G241400	0.9327	1.0392	39.1452	#N/A	-	Group6	0	0	LOC_Os09g30300	expressed protein	#N/A	#N/A	-	-	35.2	not assigned.unknown
Sobic.002G241700	8.5568	6.1612	2.3719	#N/A	-	Group2	AT4G39170	Sec14p-like phosphatidylinositol transfer family protein	LOC_Os08g38850	phosphatidylinositol transfer, putative, expressed	#N/A	#N/A	-	-	29.3.4.99	protein.targeting.secretory pathway.unspecified
Sobic.002G242200	18.3914	17.7373	45.0219	#N/A	-	Group6	AT4G26455.1	WPP domain interacting protein 1	LOC_Os09g30350	expressed protein	#N/A	#N/A	-	-	35.2	not assigned.unknown
Sobic.002G242300	32.5042	20.9391	0.8199	#N/A	-	Group2	AT4G34050	S-adenosyl-L-methionine-dependent methyltransferases superfamily protein	LOC_Os09g30360	caffeoyl-CoA O-methyltransferase, putative, expressed	#N/A	#N/A	-	-	16.2.1.6	secondary metabolism.phenylpropanoids.lignin biosynthesis.CCoAOMT
Sobic.002G242400	14.0427	9.2488	0	#N/A	Anther specific	Group2	AT4G05230	Ubiquitin-like superfamily protein	LOC_Os09g30390	expressed protein	#N/A	#N/A	-	-	29.5.11	protein.degradation.ubiquitin
Sobic.002G243400	2.8211	2.2664	7.5216	#N/A	Anther specific	Group6	AT1G79610.1	Na+/H+ antiporter 6	LOC_Os09g11450	transporter, monovalent cation:proton antiporter-2 family, putative, expressed	#N/A	#N/A	OsNHX1 promoter-GUS activity only was localized to the guard cells and trichome, whereas OsNHX5 promoter-GUS activity only was localized to the root tip and pollen grains When we studied the expression of beta-glucuronidase (GUS) driven by either the OsNHX1 or the OsNHX5 promoter, we observed activity in the stele, the emerging part of lateral roots, the vascular bundle, the water pore, and the b…	-	34.14	transport.unspecified cations
Sobic.002G243500	321.858	243.628	117.577	#N/A	-	Group2	AT5G56000	HEAT SHOCK PROTEIN 81.4	LOC_Os09g30412	heat shock protein, putative, expressed	#N/A	#N/A	-	-	20.2.1	stress.abiotic.heat
Sobic.002G244100	10.5883	12.0932	57.5185	#N/A	-	Group6	AT1G04960.1	Protein of unknown function (DUF1664)	LOC_Os09g30478	expressed protein	#N/A	#N/A	-	-	35.2	not assigned.unknown
Sobic.002G244600	11.6155	9.6135	0.6142	#N/A	-	Group2	AT3G52590	ubiquitin extension protein 1	LOC_Os09g27930	ubiquitin fusion protein, putative, expressed	#N/A	#N/A	-	-	-	-
Sobic.002G245400	0.2068	0.1891	9.1566	#N/A	-	Group6	AT5G47560.1	tonoplast dicarboxylate transporter	LOC_Os09g31130	citrate transporter, putative, expressed	#N/A	#N/A	-	-	34.14	transport.unspecified cations
Sobic.002G246000	10.0272	10.4458	0.5936	#N/A	-	Group2	AT2G42320	nucleolar protein gar2-related	LOC_Os09g31230	expressed protein	#N/A	#N/A	-	-	35.2	not assigned.unknown
Sobic.002G246200	39.4521	37.4975	106.155	#N/A	-	Group6	AT3G57785.1	0	LOC_Os09g31260	expressed protein	#N/A	#N/A	-	-	35.2	not assigned.unknown
Sobic.002G246900	7.5918	6.4367	1.1624	#N/A	-	Group2	AT5G12930	0	LOC_Os09g31350	expressed protein	#N/A	#N/A	-	-	35.2	not assigned.unknown
Sobic.002G248300	33.4049	23.2542	6.1331	#N/A	-	Group2	AT3G12145	Leucine-rich repeat (LRR) family protein	LOC_Os09g31450	polygalacturonase inhibitor 1 precursor, putative, expressed	#N/A	#N/A	-	-	30.2.11	signalling.receptor kinases.leucine rich repeat XI
Sobic.002G248900	14.4159	11.4481	31.8806	#N/A	-	Group6	AT2G17350.1	0	LOC_Os09g31466	expressed protein	#N/A	#N/A	-	-	35.2	not assigned.unknown
Sobic.002G249000	0.3527	0.485	3.2879	#N/A	-	Group6	AT2G33620.2	AT hook motif DNA-binding family protein	LOC_Os09g31470	AT hook motif domain containing protein, expressed	#N/A	#N/A	-	-	27.3.67	RNA.regulation of transcription.putative transcription regulator
Sobic.002G249200	3.1583	5.8478	32.6746	#N/A	-	Group5	AT1G20925.1	Auxin efflux carrier family protein	LOC_Os09g31478	auxin efflux carrier component, putative, expressed	#N/A	#N/A	-	-	34.99	transport.misc
Sobic.002G249500	1.1851	2.2001	8.6575	#N/A	-	Group5	AT5G42820.1	Zinc finger C-x8-C-x5-C-x3-H type family protein	LOC_Os09g31482	splicing factor U2AF, putative, expressed	#N/A	#N/A	-	-	27.1.1	RNA.processing.splicing
Sobic.002G250100	0.0599	0.0644	0.3505	#N/A	-	Group6	AT2G33590.1	NAD(P)-binding Rossmann-fold superfamily protein	LOC_Os09g31502	dehydrogenase, putative, expressed	#N/A	#N/A	-	-	16.8.3.1	secondary metabolism.flavonoids.dihydroflavonols.dihydroflavonol 4-reductase
Sobic.002G250300	0.0858	0.0387	2.3905	#N/A	-	Group6	AT2G33590.1	NAD(P)-binding Rossmann-fold superfamily protein	LOC_Os09g31514	dihydroflavonol-4-reductase, putative, expressed	#N/A	#N/A	-	-	-	-
Sobic.002G252300	0.0741	1.311	18.6401	#N/A	-	Group5	AT4G31330.1	Protein of unknown function, DUF599	LOC_Os09g32100	expressed protein	#N/A	#N/A	-	-	35.2	not assigned.unknown
Sobic.002G252500	7.6402	9.4398	30.4816	#N/A	-	Group6	AT3G20240.1	Mitochondrial substrate carrier family protein	LOC_Os09g32200	mitochondrial carrier protein, putative, expressed	#N/A	#N/A	-	-	34.9	transport.metabolite transporters at the mitochondrial membrane
Sobic.002G253400	27.8293	21.0162	5.0646	#N/A	-	Group2	AT2G24580	FAD-dependent oxidoreductase family protein	LOC_Os09g32290	FAD dependent oxidoreductase domain containing protein, expressed	#N/A	#N/A	-	-	-	-
Sobic.002G253500	9.6354	29.0527	47.1456	#N/A	-	Group5	AT2G24580.1	FAD-dependent oxidoreductase family protein	LOC_Os09g32290	FAD dependent oxidoreductase domain containing protein, expressed	#N/A	#N/A	-	-	13.1.5.2.41	amino acid metabolism.synthesis.serine-glycine-cysteine group.glycine.sarcosine oxidase
Sobic.002G254000	0.2171	0.173	3.9122	#N/A	Anther specific	Group6	0	0	LOC_Os07g33200	expressed protein	#N/A	#N/A	-	-	-	-
Sobic.002G254100	0.1549	0.0902	3.6254	#N/A	Anther specific	Group6	0	0	LOC_Os07g33200	expressed protein	#N/A	#N/A	-	-	-	-
Sobic.002G254700	1.9154	1.4163	26.5492	#N/A	Anther specific	Group6	AT2G43900.1	Endonuclease/exonuclease/phosphatase family protein	LOC_Os09g32440	endonuclease/exonuclease/phosphatase family domain containing protein, expressed	#N/A	#N/A	-	-	28.1	DNA.synthesis/chromatin structure
Sobic.002G255200	5.6572	5.7399	23.9472	#N/A	-	Group6	AT1G68920.3	basic helix-loop-helix (bHLH) DNA-binding superfamily protein	LOC_Os09g32510	BHLH transcription factor, putative, expressed	#N/A	#N/A	-	bHLH	-	-
Sobic.002G255600	2.8559	3.7845	18.9876	#N/A	-	Group6	AT3G07320.1	O-Glycosyl hydrolases family 17 protein	LOC_Os09g32550	glucan endo-1,3-beta-glucosidase precursor, putative, expressed	#N/A	#N/A	-	-	26.4.1	misc.beta 1,3 glucan hydrolases.glucan endo-1,3-beta-glucosidase
Sobic.002G255901	0.6286	1.0031	2.7872	#N/A	-	Group5	0	0	LOC_Os01g05560	expressed protein	#N/A	#N/A	-	-	35.2	not assigned.unknown
Sobic.002G256000	21.9508	18.5044	5.2596	#N/A	-	Group2	AT4G13010	Oxidoreductase, zinc-binding dehydrogenase family protein	LOC_Os09g32640	dehydrogenase, putative, expressed	#N/A	#N/A	-	-	26.7	misc.oxidases - copper, flavone etc
Sobic.002G256100	1.0995	2.0801	10.6253	#N/A	-	Group5	AT3G23820.1	UDP-D-glucuronate 4-epimerase 6	LOC_Os08g41440	UDP-glucuronate 4-epimerase, putative, expressed	#N/A	#N/A	-	-	10.1.6	cell wall.precursor synthesis.GAE
Sobic.002G256601	0.9406	1.3542	6.8159	#N/A	-	Group6	AT3G25030.1	RING/U-box superfamily protein	LOC_Os09g32730	zinc finger, C3HC4 type domain containing protein, expressed	#N/A	#N/A	-	-	35.2	not assigned.unknown
Sobic.002G257100	0.1339	0.0669	2.0988	#N/A	-	Group6	AT4G19970.1	0	LOC_Os08g41800	regulatory protein, putative, expressed	#N/A	#N/A	-	-	35.2	not assigned.unknown
Sobic.002G257900	2.2026	2.2849	0.206	#N/A	-	Group2	AT5G50670	Squamosa promoter-binding protein-like (SBP domain) transcription factor family protein	LOC_Os09g32944	OsSPL18 - SBP-box gene family member, expressed	#N/A	#N/A	-	SBP	33.3	development.squamosa promoter binding like (SPL)
Sobic.002G258400	5.8827	4.6532	1.6769	#N/A	-	Group2	AT3G23510	Cyclopropane-fatty-acyl-phospholipid synthase	LOC_Os12g16650	Cyclopropane-fatty-acyl-phospholipid synthase, putative, expressed	#N/A	#N/A	-	-	-	-
Sobic.002G260000	0.2971	0.29	52.1428	#N/A	-	Group6	AT5G41120.1	Esterase/lipase/thioesterase family protein	LOC_Os09g33530	expressed protein	#N/A	#N/A	-	-	35.1	not assigned.no ontology
Sobic.002G260100	0	0	234.827	#N/A	-	Group6	0	0	0	0	#N/A	#N/A	-	-	-	-
Sobic.002G261500	0.0974	1.9838	0.0486	#N/A	-	Group3	AT5G47530	Auxin-responsive family protein	LOC_Os08g24790	AIR12, putative, expressed	#N/A	#N/A	-	-	17.2.3	hormone metabolism.auxin.induced-regulated-responsive-activated
Sobic.002G261600	6.4798	3.2194	11.8498	#N/A	-	Group4	AT1G02850	beta glucosidase 11	LOC_Os09g33680	Os9bglu31 - beta-glucosidase, dhurrinase, similar to G. max hydroxyisourate hydrolase, expressed	#N/A	#N/A	The Os9BGlu31 gene is most highly expressed in senescing flag leaf and developing seed and is induced in rice seedlings in response to drought stress and treatment with phytohormones, including abscisic acid, ethephon, methyljasmonate, 2,4-dichlorophenoxyacetic acid, and kinetin Rice (Oryza sativa) Os9BGlu31 is a glycoside hydrolase family GH1 transglycosidase that acts to transfer glucose betwee…	-	26.3	misc.gluco-, galacto- and mannosidases
Sobic.002G262100	17.0836	15.5127	4.6949	#N/A	-	Group2	AT4G16630	DEA(D/H)-box RNA helicase family protein	LOC_Os12g29660	DEAD-box ATP-dependent RNA helicase, putative, expressed	#N/A	#N/A	-	-	27.1.2	RNA.processing.RNA helicase
Sobic.002G262400	6.7949	5.4012	1.0102	#N/A	-	Group2	AT3G59340	Eukaryotic protein of unknown function (DUF914)	LOC_Os08g42720	solute carrier family 35 member F1, putative, expressed	#N/A	#N/A	-	-	29.3.99	protein.targeting.unknown
Sobic.002G263000	74.8486	50.9623	28.1843	#N/A	Anther specific	Group1	AT1G05950.1	0	LOC_Os09g33940	expressed protein	#N/A	#N/A	-	-	35.2	not assigned.unknown
Sobic.002G264700	2.5535	2.2846	0.0771	#N/A	Anther specific	Group2	AT3G11400	eukaryotic translation initiation factor 3G1	LOC_Os05g23790	retrotransposon, putative, centromere-specific, expressed	#N/A	#N/A	-	-	-	-
Sobic.002G265100	0.474	0.654	5.0556	#N/A	-	Group6	AT3G11400.2	eukaryotic translation initiation factor 3G1	LOC_Os05g23790	retrotransposon, putative, centromere-specific, expressed	#N/A	#N/A	-	-	-	-
Sobic.002G265133	0	0.1471	1.1112	#N/A	Anther specific	Group4	0	0	LOC_Os05g23790	retrotransposon, putative, centromere-specific, expressed	#N/A	#N/A	-	-	-	-
Sobic.002G265400	0.0272	0.0598	13.379	#N/A	-	Group6	AT2G43820.1	UDP-glucosyltransferase 74F2	LOC_Os09g34214	UDP-glucoronosyl and UDP-glucosyl transferase domain containing protein, expressed	#N/A	#N/A	-	-	26.2	misc.UDP glucosyl and glucoronyl transferases
Sobic.002G265600	0.6628	0.3048	71.0472	#N/A	-	Group6	AT1G05680.1	Uridine diphosphate glycosyltransferase 74E2	LOC_Os09g34250	UDP-glucoronosyl and UDP-glucosyl transferase domain containing protein, expressed	#N/A	#N/A	Furthermore, RNAi-mediated silencing of the OsSGT1 gene significantly reduced the probenazole-dependent development of resistance against blast disease, further supporting the suggestion that OsSGT1 is a key mediator of development of chemically induced disease resistance Contribution of salicylic acid glucosyltransferase, OsSGT1, to chemically induced disease resistance in rice plants Cloning an…	-	26.2	misc.UDP glucosyl and glucoronyl transferases
Sobic.002G265800	2.5227	1.1915	78.2514	#N/A	-	Group6	AT2G43820.1	UDP-glucosyltransferase 74F2	LOC_Os09g34250	UDP-glucoronosyl and UDP-glucosyl transferase domain containing protein, expressed	#N/A	#N/A	Furthermore, RNAi-mediated silencing of the OsSGT1 gene significantly reduced the probenazole-dependent development of resistance against blast disease, further supporting the suggestion that OsSGT1 is a key mediator of development of chemically induced disease resistance Contribution of salicylic acid glucosyltransferase, OsSGT1, to chemically induced disease resistance in rice plants Cloning an…	-	26.2	misc.UDP glucosyl and glucoronyl transferases
Sobic.002G265900	0.0741	0.076	6.0711	#N/A	-	Group6	AT2G43820.1	UDP-glucosyltransferase 74F2	LOC_Os09g34250	UDP-glucoronosyl and UDP-glucosyl transferase domain containing protein, expressed	#N/A	#N/A	Furthermore, RNAi-mediated silencing of the OsSGT1 gene significantly reduced the probenazole-dependent development of resistance against blast disease, further supporting the suggestion that OsSGT1 is a key mediator of development of chemically induced disease resistance Contribution of salicylic acid glucosyltransferase, OsSGT1, to chemically induced disease resistance in rice plants Cloning an…	-	26.2	misc.UDP glucosyl and glucoronyl transferases
Sobic.002G266600	0.0473	0.1404	3.2727	#N/A	Anther specific	Group5	0	0	LOC_Os05g05860	retrotransposon protein, putative, unclassified, expressed	#N/A	#N/A	-	-	35.2	not assigned.unknown
Sobic.002G266700	0.0219	0	1.0389	#N/A	Anther specific	Group7	0	0	0	0	#N/A	#N/A	-	-	-	-
Sobic.002G267500	12.7618	11.9689	34.2027	#N/A	-	Group6	AT4G24160.1	alpha/beta-Hydrolases superfamily protein	LOC_Os09g34860	hydrolase, alpha/beta fold family domain containing protein, expressed	#N/A	#N/A	-	-	35.1	not assigned.no ontology
Sobic.002G268700	27.1464	25.0297	55.0594	#N/A	-	Group6	AT4G11820.2	hydroxymethylglutaryl-CoA synthase / HMG-CoA synthase / 3-hydroxy-3-methylglutaryl coenzyme A synthase	LOC_Os09g34960	hydroxymethylglutaryl-CoA synthase, putative, expressed	#N/A	#N/A	-	-	16.1.2.2	secondary metabolism.isoprenoids.mevalonate pathway.HMG-CoA synthase
Sobic.002G269400	0.8774	0.4505	6.7523	#N/A	-	Group6	AT4G25470.1	C-repeat/DRE binding factor 2	LOC_Os09g35030	dehydration-responsive element-binding protein, putative, expressed	#N/A	#N/A	Expression of OsDREB1A and OsDREB1B was induced by cold, whereas expression of OsDREB2A was induced by dehydration and high-salt stresses Over-expression of OsDREB1A in transgenic Arabidopsis induced over-expression of target stress-inducible genes of Arabidopsis DREB1A resulting in plants with higher tolerance to drought, high-salt, and freezing stresses OsDREB1A is potentially useful for produc…	ERF	27.3.3	RNA.regulation of transcription.AP2/EREBP, APETALA2/Ethylene-responsive element binding protein family
Sobic.002G270400	1486.06	2006.28	1.3541	LTPL45/YY1	Anther specific	Group2	AT5G52160	Bifunctional inhibitor/lipid-transfer protein/seed storage 2S albumin superfamily protein	LOC_Os09g35700	LTPL45 - Protease inhibitor/seed storage/LTP family protein precursor, expressed	#N/A	#N/A	Two cDNAs (YY1 and YY2), representing genes that are specifically expressed in anthers at the uninucleate microspore stage, were isolated and characterized The YY1 transcript was localized in the tapetal cells and the peripheral cells of the vascular bundle	-	35.2	not assigned.unknown
Sobic.002G270700	48.7799	51.1671	144.353	#N/A	-	Group6	AT5G07250.1	RHOMBOID-like protein 3	LOC_Os09g35730	OsRhmbd16 - Putative Rhomboid homologue, expressed	#N/A	#N/A	-	-	29.5.5	protein.degradation.serine protease
Sobic.002G270900	7.9954	10.1262	1.7414	#N/A	-	Group2	AT4G00730	Homeobox-leucine zipper family protein / lipid-binding START domain-containing protein	LOC_Os09g35760	homeobox and START domains containing protein, putative, expressed	#N/A	#N/A	-	HD-ZIP	27.3.22	RNA.regulation of transcription.HB,Homeobox transcription factor family
Sobic.002G271300	32.558	36.6763	13.5373	#N/A	-	Group2	AT1G01225	NC domain-containing protein-related	LOC_Os09g35810	NC domain-containing protein, putative, expressed	#N/A	#N/A	-	-	35.1	not assigned.no ontology
Sobic.002G271400	13.2557	12.382	3.1493	#N/A	-	Group2	AT1G76940	RNA-binding (RRM/RBD/RNP motifs) family protein	LOC_Os08g43360	RNA recognition motif containing protein, putative, expressed	#N/A	#N/A	-	-	-	-
Sobic.002G271600	0.6561	0.9096	79.7738	#N/A	-	Group6	AT1G01200.1	RAB GTPase homolog A3	LOC_Os09g35860	ras-related protein, putative, expressed	#N/A	#N/A	-	-	30.5	signalling.G-proteins
Sobic.002G272900	1.6367	1.767	7.6199	#N/A	-	Group6	AT2G46680.1	homeobox 7	LOC_Os09g35910	homeobox associated leucine zipper, putative, expressed	#N/A	#N/A	-	HD-ZIP	27.3.22	RNA.regulation of transcription.HB,Homeobox transcription factor family
Sobic.002G273900	35.1722	37.9458	84.5404	#N/A	-	Group6	AT3G51100.1	0	LOC_Os09g36100	expressed protein	#N/A	#N/A	-	-	35.2	not assigned.unknown
Sobic.002G274800	0.312	4.1509	22.2034	#N/A	-	Group5	AT4G22920.1	non-yellowing 1	LOC_Os09g36200	senescence-inducible chloroplast stay-green protein 1, putative, expressed	#N/A	#N/A	SGR, like the gene for pheophorbide a oxygenase (PaO), was constitutively expressed, but was upregulated by dark-induced senescence in rice leaves Senescence-induced expression of SGR and PaO was enhanced by ABA, but inhibited by cytokinin This indicates that upregulation of SGR increases Chl breakdown during senescence in rice A small quantity of chlorophyllide a accumulated in sgr leaves, but t…	-	35.2	not assigned.unknown
Sobic.002G276000	318.655	183.491	38.1541	#N/A	-	Group2	AT5G02560	histone H2A 12	LOC_Os05g02300	Core histone H2A/H2B/H3/H4 domain containing protein, putative, expressed	#N/A	#N/A	-	-	28.1.3	DNA.synthesis/chromatin structure.histone
Sobic.002G276400	2.6794	2.2083	7.0553	#N/A	-	Group6	AT5G47070.1	Protein kinase superfamily protein	LOC_Os09g36320	tyrosine protein kinase domain containing protein, putative, expressed	#N/A	#N/A	-	-	29.4.1.57	protein.postranslational modification.kinase.receptor like cytoplasmatic kinase VII
Sobic.002G276600	26.8207	26.2992	6.6443	#N/A	-	Group2	AT1G75680	glycosyl hydrolase 9B7	LOC_Os09g36350	endoglucanase, putative, expressed	#N/A	#N/A	-	-	10.6.1	cell wall.degradation.cellulases and beta -1,4-glucanases
Sobic.002G276900	247.577	254.122	59.6878	#N/A	-	Group2	AT3G10330	Cyclin-like family protein	LOC_Os09g36440	transcription initiation factor IIB, putative, expressed	#N/A	#N/A	We conclude that OsTBP2 undergoes promoter-specific functional interactions with both the basal transcription factor OsTFIIB and the accessory transcription factor RF2a	-	27.2	RNA.transcription
Sobic.002G278200	0.732	0.4985	0.0493	#N/A	-	Group2	AT4G36010	Pathogenesis-related thaumatin superfamily protein	LOC_Os09g36560	thaumatin, putative, expressed	#N/A	#N/A	-	-	20.1	stress.biotic
Sobic.002G278400	0.2967	3.9813	1.5788	#N/A	Anther specific	Group7	0	0	0	0	#N/A	#N/A	-	-	-	-
Sobic.002G279100	99.9657	82.5307	3.5616	#N/A	-	Group2	AT4G38620	myb domain protein 4	LOC_Os09g36730	MYB family transcription factor, putative, expressed	#N/A	#N/A	-	MYB	27.3.25	RNA.regulation of transcription.MYB domain transcription factor family
Sobic.002G279900	2.6452	2.2741	91.7159	#N/A	-	Group6	AT2G16730.1	glycosyl hydrolase family 35 protein	LOC_Os09g36810	beta-galactosidase precursor, putative, expressed	#N/A	#N/A	-	-	26.3.2	misc.gluco-, galacto- and mannosidases.beta-galactosidase
Sobic.002G280400	207.775	240.812	99.4927	#N/A	-	Group2	AT1G54580	acyl carrier protein 2	LOC_Os08g43580	acyl carrier protein, putative, expressed	#N/A	#N/A	-	-	11.1.12	lipid metabolism.FA synthesis and FA elongation.ACP protein
Sobic.002G280700	10.3532	5.7571	2.8769	#N/A	-	Group1	AT4G35050.1	Transducin family protein / WD-40 repeat family protein	LOC_Os09g36900	WD domain, G-beta repeat domain containing protein, expressed	#N/A	#N/A	-	-	33.99	development.unspecified
Sobic.002G281200	1.5503	1.9619	6.5986	#N/A	-	Group6	0	0	LOC_Os09g36950	expressed protein	#N/A	#N/A	-	-	35.2	not assigned.unknown
Sobic.002G281600	8.3534	7.2432	19.3017	#N/A	-	Group6	AT1G76010.1	Alba DNA/RNA-binding protein	LOC_Os09g37006	protein of unknown function domain containing protein, expressed	#N/A	#N/A	-	-	27.3.67	RNA.regulation of transcription.putative transcription regulator
Sobic.002G281700	10.211	7.929	55.8923	#N/A	-	Group6	AT4G35880.1	Eukaryotic aspartyl protease family protein	LOC_Os09g37012	eukaryotic aspartyl protease domain containing protein, expressed	#N/A	#N/A	-	-	29.5.4	protein.degradation.aspartate protease
Sobic.002G282900	0.2324	7.5248	2.8882	#N/A	-	Group7	AT5G11880.1	Pyridoxal-dependent decarboxylase family protein	LOC_Os09g37120	pyridoxal-dependent decarboxylase protein, putative, expressed	#N/A	#N/A	Gene expression followed by reverse transcription-PCR suggested that putrescine could have a post-translational impact on genes coding for ADC (ADCa) and ODC (ODCa and ODCb) but could induce a transcriptional activation of genes coding for PAO (PAOb) mainly in the shoot of salt-stressed plants	-	13.1.3.5.5	amino acid metabolism.synthesis.aspartate family.lysine.diaminopimelate decarboxylase
Sobic.002G283000	0	0	9.3902	#N/A	Anther specific	Group6	AT5G48930.1	hydroxycinnamoyl-CoA shikimate/quinate hydroxycinnamoyl transferase	LOC_Os09g37200	transferase family protein, putative, expressed	#N/A	#N/A	-	-	16.2	secondary metabolism.phenylpropanoids
Sobic.002G284100	11.7148	12.1468	2.3195	#N/A	-	Group2	AT4G38430	rho guanyl-nucleotide exchange factor 1	LOC_Os09g37270	ATROPGEF7/ROPGEF7, putative, expressed	#N/A	#N/A	OsRacGEF2 does not bind directly to the receptor-like kinase (RLK) OsCERK1, but forms a complex with OsCERK1 through OsRacGEF1 at the ER	-	30.5	signalling.G-proteins
Sobic.002G285700	2.0836	3.6278	0.4944	#N/A	-	Group2	AT1G29500	SAUR-like auxin-responsive protein family	LOC_Os09g37500	OsSAUR55 - Auxin-responsive SAUR gene family member, expressed	#N/A	#N/A	-	-	17.2.3	hormone metabolism.auxin.induced-regulated-responsive-activated
Sobic.002G286100	44.5513	41.8681	3.3253	#N/A	-	Group2	AT4G35730	Regulator of Vps4 activity in the MVB pathway protein	LOC_Os09g37510	DUF292 domain containing protein, expressed	#N/A	#N/A	-	-	35.2	not assigned.unknown
Sobic.002G286200	12.3897	16.4453	5.9751	#N/A	-	Group2	AT4G35240	Protein of unknown function (DUF630 and DUF632)	LOC_Os09g37520	DUF630/DUF632 domains containing protein, putative, expressed	#N/A	#N/A	-	-	35.2	not assigned.unknown
Sobic.002G286400	31.5384	44.1151	0.2178	#N/A	-	Group2	AT2G37210	lysine decarboxylase family protein	LOC_Os09g37540	uncharacterized protein PA4923, putative, expressed	#N/A	#N/A	-	-	35.2	not assigned.unknown
Sobic.002G286500	0.0311	0.0556	3.047	#N/A	-	Group6	AT4G35690.1	Arabidopsis protein of unknown function (DUF241)	LOC_Os08g43790	carrier, putative, expressed	#N/A	#N/A	-	-	35.2	not assigned.unknown
Sobic.002G288000	63.2079	48.2971	25.2634	#N/A	-	Group2	AT1G20670	DNA-binding bromodomain-containing protein	LOC_Os09g37760	bromodomain domain containing protein, expressed	#N/A	#N/A	-	-	27.3.42	RNA.regulation of transcription.Bromodomain proteins
Sobic.002G288300	64.9876	73.1257	14.3634	#N/A	-	Group2	AT2G34420	photosystem II light harvesting complex gene B1B2	LOC_Os01g41710	chlorophyll A-B binding protein, putative, expressed	#N/A	#N/A	-	-	1.1.1.1	PS.lightreaction.photosystem II.LHC-II
Sobic.002G290000	3.9925	3.6965	0.3079	#N/A	Anther specific	Group2	AT1G20720	RAD3-like DNA-binding helicase protein	LOC_Os09g37920	helicase, putative, expressed	#N/A	#N/A	-	-	28.1	DNA.synthesis/chromatin structure
Sobic.002G291500	9.2452	7.624	31.1949	#N/A	-	Group6	AT5G19900.1	PRLI-interacting factor, putative	LOC_Os09g38070	expressed protein	#N/A	#N/A	-	-	35.1	not assigned.no ontology
Sobic.002G292100	1.7257	1.6362	25.1106	#N/A	-	Group6	AT5G65980.1	Auxin efflux carrier family protein	LOC_Os09g38130	auxin efflux carrier component, putative, expressed	#N/A	#N/A	-	-	34.99	transport.misc
Sobic.002G292500	9.0327	23.2726	4.375	#N/A	-	Group3	AT2G36170	Ubiquitin supergroup;Ribosomal protein L40e	LOC_Os09g27930	ubiquitin fusion protein, putative, expressed	#N/A	#N/A	-	-	29.5.11.1	protein.degradation.ubiquitin.ubiquitin
Sobic.002G293300	5.6399	4.8002	14.2241	#N/A	-	Group6	AT2G25290.3	Octicosapeptide/Phox/Bem1p (PB1) domain-containing protein / tetratricopeptide repeat (TPR)-containing protein	LOC_Os09g38390	octicosapeptide/Phox/Bem1p, putative, expressed	#N/A	#N/A	-	-	27.1	RNA.processing
Sobic.002G293700	23.2892	25.725	3.107	#N/A	-	Group2	AT1G05830	trithorax-like protein 2	LOC_Os09g38440	ATXR, putative, expressed	#N/A	#N/A	-	-	27.3.69	RNA.regulation of transcription.SET-domain transcriptional regulator family
Sobic.002G294000	23.4248	34.911	0.8796	#N/A	-	Group2	AT2G24220	purine permease 5	LOC_Os09g38510	purine permease, putative, expressed	#N/A	#N/A	-	-	34.10	transport.nucleotides
Sobic.002G294500	65.9803	57.804	204.851	#N/A	-	Group6	AT2G38905.1	Low temperature and salt responsive protein family	LOC_Os09g38560	OsRCI2-11 - Hydrophobic protein OSR8, expressed	#N/A	#N/A	-	-	20.2.2	stress.abiotic.cold
Sobic.002G295000	0.0538	0.0813	1.3941	#N/A	Anther specific	Group6	AT5G57520.1	zinc finger protein 2	LOC_Os09g38610	ZOS9-18 - C2H2 zinc finger protein, expressed	#N/A	#N/A	-	-	35.2	not assigned.unknown
Sobic.002G295300	0.0566	0.0772	0.9109	#N/A	-	Group6	0	0	LOC_Os09g38650	expressed protein	#N/A	#N/A	-	-	35.2	not assigned.unknown
Sobic.002G295400	0.2839	1.4221	0.0989	#N/A	Anther specific	Group3	AT3G10480	NAC domain containing protein 50	LOC_Os08g23880	No apical meristem protein, putative, expressed	#N/A	#N/A	-	NAC	27.3.27	RNA.regulation of transcription.NAC domain transcription factor family
Sobic.002G295700	73.9637	66.2848	28.979	#N/A	-	Group2	AT3G13050	Major facilitator superfamily protein	LOC_Os09g38690	transporter family protein, putative, expressed	#N/A	#N/A	-	-	34.99	transport.misc
Sobic.002G295800	1.131	1.101	11.9375	#N/A	-	Group6	AT1G78980.1	STRUBBELIG-receptor family 5	LOC_Os09g38700	STRUBBELIG-RECEPTOR FAMILY 5 precursor, putative, expressed	#N/A	#N/A	-	-	29.4.1.57	protein.postranslational modification.kinase.receptor like cytoplasmatic kinase VII
Sobic.002G296000	12.0639	9.39	0.5214	#N/A	-	Group2	AT2G07170	ARM repeat superfamily protein	LOC_Os09g38710	HEAT repeat family protein, putative, expressed	#N/A	#N/A	-	-	35.2	not assigned.unknown
Sobic.002G296800	0.0165	0.0387	0.6599	#N/A	-	Group6	AT1G79450.1	ALA-interacting subunit 5	LOC_Os09g38768	cell cycle control protein, putative, expressed	#N/A	#N/A	-	-	-	-
Sobic.002G297500	9.8907	7.8328	2.9071	#N/A	Anther specific	Group2	AT5G52800	DNA primases	LOC_Os07g28470	coiled-coil domain-containing protein 111, putative, expressed	#N/A	#N/A	-	-	-	-
Sobic.002G299500	4.2512	3.2021	10.729	#N/A	-	Group6	AT5G17910.1	0	LOC_Os07g28920	expressed protein	#N/A	#N/A	-	-	35.2	not assigned.unknown
Sobic.002G300100	9.9816	8.4523	2.3267	#N/A	-	Group2	AT1G20470	SAUR-like auxin-responsive protein family	LOC_Os07g29310	OsSAUR30 - Auxin-responsive SAUR gene family member, expressed	#N/A	#N/A	-	-	17.2.3	hormone metabolism.auxin.induced-regulated-responsive-activated
Sobic.002G303300	11.0665	7.4976	45.1843	#N/A	-	Group6	AT4G11610.1	C2 calcium/lipid-binding plant phosphoribosyltransferase family protein	LOC_Os07g30020	anthranilate phosphoribosyltransferase, putative, expressed	#N/A	#N/A	-	-	35.1.19	not assigned.no ontology.C2 domain-containing protein
Sobic.002G303500	0.3603	0.2551	42.6334	#N/A	-	Group6	AT1G01750.1	actin depolymerizing factor 11	LOC_Os04g46910	actin-depolymerizing factor, putative, expressed	#N/A	#N/A	-	-	31.1	cell.organisation
Sobic.002G303700	7.9172	3.2908	1.1275	#N/A	-	Group1	AT1G13750.1	Purple acid phosphatases superfamily protein	LOC_Os12g38750	nucleotide pyrophosphatase/phosphodiesterase, putative, expressed	#N/A	#N/A	-	-	26.13	misc.acid and other phosphatases
Sobic.002G303800	11.3072	9.7615	2.1099	#N/A	-	Group2	AT3G60660	0	LOC_Os07g30110	expressed protein	#N/A	#N/A	-	-	35.2	not assigned.unknown
Sobic.002G304000	18.0461	13.9562	59.6083	#N/A	-	Group6	AT5G64370.1	beta-ureidopropionase	LOC_Os07g30170	nitrilase, putative, expressed	#N/A	#N/A	-	-	23.2.1.5	nucleotide metabolism.degradation.pyrimidine.beta-ureidopropionase
Sobic.002G304500	8.354	6.7046	0.9872	OsMSH5	Anther specific	Group2	AT4G17380	MUTS-like protein 4	LOC_Os07g30240	mutS family domain IV containing protein, expressed	#N/A	#N/A	Crossover Formation During Rice Meiosis Relies on Interaction of OsMSH4 and OsMSH5 The MSH4-MSH5 heterodimer has been demonstrated in mammals to stabilize the formation of progenitor and double Holliday junctions that may be resolved as crossovers (COs). Cytological analysis showed that developments of both pollen and embryo sacs in an Osmsh4 mutant were blocked due to defective chromosome pairin…	-	-	-
Sobic.002G304700	17.8005	17.9578	69.5271	#N/A	-	Group6	AT5G07630.1	lipid transporters	LOC_Os07g30250	RFT1, putative, expressed	#N/A	#N/A	-	-	-	-
Sobic.002G305100	0.8511	1.1218	0.2692	#N/A	-	Group2	AT3G60400	Mitochondrial transcription termination factor family protein	LOC_Os07g22670	mTERF domain containing protein, expressed	#N/A	#N/A	-	-	27.3.99	RNA.regulation of transcription.unclassified
Sobic.002G305600	0.074	0.0387	2.2945	#N/A	-	Group6	AT1G22360.1	UDP-glucosyl transferase 85A2	LOC_Os07g30369	indole-3-acetate beta-glucosyltransferase, putative, expressed	#N/A	#N/A	-	-	26.2	misc.UDP glucosyl and glucoronyl transferases
Sobic.002G305800	0	0.0259	4.0765	#N/A	-	Group4	AT3G55500	expansin A16	LOC_Os12g36040	expansin precursor, putative, expressed	#N/A	#N/A	-	-	-	-
Sobic.002G306900	73.6812	40.8109	1175.49	#N/A	-	Group6	AT4G09320.1	Nucleoside diphosphate kinase family protein	LOC_Os07g30970	nucleoside diphosphate kinase, putative, expressed	#N/A	#N/A	Expression analysis indicated that all the OsNDPKs are expressed in the leaf, leaf sheath, and immature seeds, except for OsNDPK1, in the leaf sheath OsNDPK1 gene expression was also strongly induced in response to exposure to salicylic acid, jasmonic acid, and abscisic acid, although the level of transcripts and their pattern of expression depended on the inducer Three different programs for pre…	-	23.4.10	nucleotide metabolism.phosphotransfer and pyrophosphatases.nucleoside diphosphate kinase
Sobic.002G307400	1.3	0.7548	33.3004	#N/A	Anther specific	Group6	AT3G17380.1	TRAF-like family protein	LOC_Os10g33830	MATH domain containing protein, expressed	#N/A	#N/A	-	-	-	-
Sobic.002G307800	4.1516	4.2017	12.5876	#N/A	-	Group6	AT2G27950.1	Ring/U-Box superfamily protein	LOC_Os07g31650	expressed protein	#N/A	#N/A	-	-	29.5.11.4.2	protein.degradation.ubiquitin.E3.RING
Sobic.002G308200	7.037	11.1451	4.3767	#N/A	-	Group3	AT4G20140	Leucine-rich repeat transmembrane protein kinase	LOC_Os07g31500	leucine-rich repeat receptor protein kinase EXS precursor, putative, expressed	#N/A	#N/A	-	-	30.2.11	signalling.receptor kinases.leucine rich repeat XI
Sobic.002G308900	0.6282	0.3994	218.228	#N/A	Anther specific	Group6	AT2G36170.1	Ubiquitin supergroup;Ribosomal protein L40e	LOC_Os09g27930	ubiquitin fusion protein, putative, expressed	#N/A	#N/A	-	-	29.5.11.1	protein.degradation.ubiquitin.ubiquitin
Sobic.002G309000	75.3192	90.4618	18.6957	#N/A	-	Group2	AT2G36170	Ubiquitin supergroup;Ribosomal protein L40e	LOC_Os09g27930	ubiquitin fusion protein, putative, expressed	#N/A	#N/A	-	-	29.5.11.1	protein.degradation.ubiquitin.ubiquitin
Sobic.002G309100	1.8698	2.0606	8.7191	#N/A	-	Group6	AT2G35150.1	EXORDIUM like 1	LOC_Os07g31430	phosphate-induced protein 1 conserved region domain containing protein, expressed	#N/A	#N/A	-	-	35.1	not assigned.no ontology
Sobic.002G310300	3.0675	2.8305	0.8261	#N/A	Anther specific	Group2	AT4G25120	P-loop containing nucleoside triphosphate hydrolases superfamily protein	LOC_Os07g30980	uvrD/REP helicase family protein, putative, expressed	#N/A	#N/A	-	-	28.1	DNA.synthesis/chromatin structure
Sobic.002G310900	0.2972	0.2196	31.8491	#N/A	-	Group6	AT1G48590.2	Calcium-dependent lipid-binding (CaLB domain) family protein	LOC_Os07g31830	GTPase activating protein, putative, expressed	#N/A	#N/A	-	-	35.1.19	not assigned.no ontology.C2 domain-containing protein
Sobic.002G312200	3.5952	3.1637	0.2556	#N/A	-	Group2	AT1G53160	squamosa promoter binding protein-like 4	LOC_Os07g32170	OsSPL13 - SBP-box gene family member, expressed	#N/A	#N/A	OsSPL13 controls grain size in cultivated rice.	SBP	-	-
Sobic.002G312300	8.0197	9.8293	0.8305	#N/A	-	Group2	AT1G53160	squamosa promoter binding protein-like 4	LOC_Os07g32170	OsSPL13 - SBP-box gene family member, expressed	#N/A	#N/A	OsSPL13 controls grain size in cultivated rice.	SBP	-	-
Sobic.002G312900	5.568	3.9867	1.8137	#N/A	-	Group2	AT3G15260	Protein phosphatase 2C family protein	LOC_Os07g32380	protein phosphatase 2C, putative, expressed	#N/A	#N/A	-	-	29.4	protein.postranslational modification
Sobic.002G313000	16.2137	22.7263	0.878	#N/A	-	Group2	AT1G03780	targeting protein for XKLP2	LOC_Os07g32390	targeting protein-related, putative, expressed	#N/A	#N/A	-	-	35.2	not assigned.unknown
Sobic.002G313800	1.0903	1.3158	3.7994	#N/A	-	Group6	AT5G60200.1	TARGET OF MONOPTEROS 6	LOC_Os07g32510	dof zinc finger domain containing protein, putative, expressed	#N/A	#N/A	-	Dof	27.3.8	RNA.regulation of transcription.C2C2(Zn) DOF zinc finger family
Sobic.002G314000	0.0165	0.0734	1.1489	#N/A	Anther specific	Group5	AT5G66360.2	Ribosomal RNA adenine dimethylase family protein	LOC_Os07g32550	dimethyladenosine transferase, putative, expressed	#N/A	#N/A	-	-	27.1	RNA.processing
Sobic.002G314800	32.5715	21.6141	0.2454	#N/A	-	Group2	AT1G76160	SKU5 similar 5	LOC_Os07g32660	monocopper oxidase, putative, expressed	#N/A	#N/A	-	-	26.7	misc.oxidases - copper, flavone etc
Sobic.002G315100	13.8406	11.9117	5.2948	#N/A	-	Group2	AT1G05120	Helicase protein with RING/U-box domain	LOC_Os07g32730	DNA repair protein rhp16, putative, expressed	#N/A	#N/A	-	-	27.3.44	RNA.regulation of transcription.Chromatin Remodeling Factors
Sobic.002G315500	3.1509	3.0634	0.7709	#N/A	-	Group2	AT1G62050	Ankyrin repeat family protein	LOC_Os07g32790	ankyrin repeat domain containing protein, expressed	#N/A	#N/A	-	-	31.1	cell.organisation
Sobic.002G315800	45.72	57.1283	283.554	#N/A	-	Group6	AT1G02305.1	Cysteine proteinases superfamily protein	LOC_Os05g24550	Papain family cysteine protease domain containing protein, expressed	#N/A	#N/A	-	-	29.5.3	protein.degradation.cysteine protease
Sobic.002G316100	0.0356	0.0625	0.7942	#N/A	-	Group6	AT3G26935.1	DHHC-type zinc finger family protein	LOC_Os08g42620	zinc finger DHHC domain-containing protein, putative, expressed	#N/A	#N/A	-	-	-	-
Sobic.002G316500	3.5006	2.9569	0.8816	#N/A	-	Group2	AT2G37650	GRAS family transcription factor	LOC_Os11g47890	GRAS family transcription factor domain containing protein, expressed	#N/A	#N/A	-	GRAS	27.3.21	RNA.regulation of transcription.GRAS transcription factor family
Sobic.002G316900	1.579	2.6874	5.4056	#N/A	-	Group5	AT2G05710.1	aconitase 3	LOC_Os08g09200	aconitate hydratase protein, putative, expressed	#N/A	#N/A	-	-	8.1.3	TCA / org transformation.TCA.aconitase
Sobic.002G318000	1.4613	1.9025	6.6059	#N/A	-	Group6	AT1G11700.1	Protein of unknown function, DUF584	LOC_Os07g33270	DUF584 domain containing protein, putative, expressed	#N/A	#N/A	-	-	35.2	not assigned.unknown
Sobic.002G318501	20.1856	64.6999	0.1196	#N/A	-	Group2	AT4G04745	0	LOC_Os07g33320	expressed protein	#N/A	#N/A	-	-	-	-
Sobic.002G318600	50.7485	53.2399	11.5463	#N/A	-	Group2	AT1G11650	RNA-binding (RRM/RBD/RNP motifs) family protein	LOC_Os07g33330	RNA recognition motif containing protein, putative, expressed	#N/A	#N/A	-	-	-	-
Sobic.002G318800	26.2542	20.4175	8.7009	#N/A	-	Group2	AT5G54910	DEA(D/H)-box RNA helicase family protein	LOC_Os07g33340	DEAD-box ATP-dependent RNA helicase, putative, expressed	#N/A	#N/A	-	-	27.1.2	RNA.processing.RNA helicase
Sobic.002G319200	14.2576	11.568	4.1977	#N/A	-	Group2	AT3G16730	0	LOC_Os07g33360	expressed protein	#N/A	#N/A	-	-	35.2	not assigned.unknown
Sobic.002G319500	0.5557	3.9013	1.4384	#N/A	-	Group3	AT3G50940	P-loop containing nucleoside triphosphate hydrolases superfamily protein	LOC_Os07g33390	BCS1 protein, putative, expressed	#N/A	#N/A	-	-	29.5.9	protein.degradation.AAA type
Sobic.002G319832	0.2141	2.4885	0.3468	#N/A	Anther specific	Group3	AT3G50940	P-loop containing nucleoside triphosphate hydrolases superfamily protein	LOC_Os07g33390	BCS1 protein, putative, expressed	#N/A	#N/A	-	-	29.5.9	protein.degradation.AAA type
Sobic.002G321400	7.3327	7.2059	29.5641	#N/A	-	Group6	AT1G05200.1	glutamate receptor 3.4	LOC_Os07g01310	glutamate receptor, putative, expressed	#N/A	#N/A	-	-	30.1	signalling.in sugar and nutrient physiology
Sobic.002G322400	128.501	99.0934	51.5928	#N/A	-	Group2	AT3G20560	PDI-like 5-3	LOC_Os07g34030	OsPDIL5-4 protein disulfide isomerase PDIL5-4, expressed	#N/A	#N/A	-	-	21.1	redox.thioredoxin
Sobic.002G323000	1.2992	1.2443	107.374	#N/A	-	Group6	AT4G27100.1	Ypt/Rab-GAP domain of gyp1p superfamily protein	LOC_Os07g34130	TBC domain containing protein, expressed	#N/A	#N/A	-	-	30.5	signalling.G-proteins
Sobic.002G324100	0.1251	0.1873	0.9971	#N/A	-	Group6	AT1G11545.1	xyloglucan endotransglucosylase/hydrolase 8	LOC_Os07g34580	glycosyl hydrolases family 16, putative, expressed	#N/A	#N/A	-	-	10.7	cell wall.modification
Sobic.002G324200	231.172	226.187	1152.63	#N/A	-	Group6	AT1G54290.1	Translation initiation factor SUI1 family protein	LOC_Os07g34589	translation initiation factor SUI1, putative, expressed	#N/A	#N/A	The eIF-1 over-expressing lines showed improved growth under salt stress that was correlated with maintenance of photosynthetic activity and reduced Na(+) and Cl(-) accumulation in leaves In a search for novel molecular mechanisms involved in salt acclimation, transcript analyses revealed increased expression of a SUI-homologous translation initiation factor eIF-1 in the salt-tolerant grass speci…	-	29.2.3	protein.synthesis.initiation
Sobic.002G324700	2.519	2.0088	11.0354	#N/A	-	Group6	AT4G21210.1	PPDK regulatory protein	LOC_Os07g34640	pyruvate Pi dikinase regulatory protein, putative, expressed	#N/A	#N/A	-	-	35.2	not assigned.unknown
Sobic.002G325800	0.3462	10.5882	0.0154	#N/A	Anther specific	Group3	AT2G03200	Eukaryotic aspartyl protease family protein	LOC_Os07g34870	aspartic proteinase nepenthesin precursor, putative, expressed	#N/A	#N/A	-	-	27.3.99	RNA.regulation of transcription.unclassified
Sobic.002G326500	0.0275	0.0612	2.9902	#N/A	-	Group6	AT4G23310.1	cysteine-rich RLK (RECEPTOR-like protein kinase) 23	LOC_Os07g35004	TKL_IRAK_DUF26-la.4 - DUF26 kinases have homology to DUF26 containing loci, expressed	#N/A	#N/A	-	-	30.2.17	signalling.receptor kinases.DUF 26
Sobic.002G327100	0.1803	0.1208	16.5326	#N/A	-	Group6	AT4G23170.1	receptor-like protein kinase-related family protein	LOC_Os07g35190	expressed protein	#N/A	#N/A	-	-	30.2.17	signalling.receptor kinases.DUF 26
Sobic.002G328000	0.1569	0.2291	3.105	#N/A	-	Group6	AT4G23160.1	cysteine-rich RLK (RECEPTOR-like protein kinase) 8	LOC_Os07g35410	TKL_IRAK_DUF26-lc.18 - DUF26 kinases have homology to DUF26 containing loci, expressed	#N/A	#N/A	-	-	30.2.17	signalling.receptor kinases.DUF 26
Sobic.002G329400	4.7557	5.6173	19.0449	#N/A	-	Group6	AT4G15210.1	beta-amylase 5	LOC_Os07g35880	beta-amylase, putative, expressed	#N/A	#N/A	-	-	2.2.2.1.2	major CHO metabolism.degradation.starch.starch cleavage.beta amylase
Sobic.002G329500	72.7285	196.352	471.884	#N/A	-	Group5	AT4G15210.1	beta-amylase 5	LOC_Os07g35940	beta-amylase, putative, expressed	#N/A	#N/A	-	-	2.2.2.1.2	major CHO metabolism.degradation.starch.starch cleavage.beta amylase
Sobic.002G330200	1.075	1.1687	5.9439	#N/A	Anther specific	Group6	AT2G37410.2	translocase inner membrane subunit 17-2	LOC_Os07g41330	mitochondrial import inner membrane translocase subunit Tim17, putative, expressed	#N/A	#N/A	-	-	35.2	not assigned.unknown
Sobic.002G330500	16.8825	21.0728	80.5069	#N/A	-	Group6	AT3G02780.1	isopentenyl pyrophosphate:dimethylallyl pyrophosphate isomerase 2	LOC_Os07g36190	hydrolase, NUDIX family, domain containing protein, expressed	#N/A	#N/A	-	-	16.1.2.7	secondary metabolism.isoprenoids.mevalonate pathway.isopentenyl pyrophosphate:dimethyllallyl pyrophosphate isomerase
Sobic.002G330700	0.8	1.1291	35.5254	#N/A	-	Group6	0	0	LOC_Os07g36210	expressed protein	#N/A	#N/A	-	-	35.2	not assigned.unknown
Sobic.002G330800	7.9691	13.612	3.2244	#N/A	-	Group3	AT3G22104	Phototropic-responsive NPH3 family protein	LOC_Os07g36230	BTBN15 - Bric-a-Brac, Tramtrack, Broad Complex BTB domain with non-phototropic hypocotyl 3 NPH3 and coiled-coil domains, expressed	#N/A	#N/A	-	-	30.11	signalling.light
Sobic.002G333500	9.7373	11.2314	45.278	#N/A	-	Group6	AT4G21390.1	S-locus lectin protein kinase family protein	LOC_Os07g36590	serine/threonine-protein kinase receptor precursor, putative, expressed	#N/A	#N/A	-	-	30.2.17	signalling.receptor kinases.DUF 26
Sobic.002G333700	15.3563	17.041	5.5601	#N/A	-	Group2	AT2G14095	0	LOC_Os04g37760	expressed protein	#N/A	#N/A	-	-	35.2	not assigned.unknown
Sobic.002G334200	0.2474	0.1559	1.1781	#N/A	-	Group6	AT1G02730.1	cellulose synthase-like D5	LOC_Os07g36750	CSLF3 - cellulose synthase-like family F; beta1,3;1,4 glucan synthase, expressed	#N/A	#N/A	-	-	10.2.1	cell wall.cellulose synthesis.cellulose synthase
Sobic.002G334300	0.0187	0.0385	10.9859	#N/A	Anther specific	Group6	AT5G16910.1	cellulose-synthase like D2	LOC_Os07g36610	CSLF9 - cellulose synthase-like family F; beta1,3;1,4 glucan synthase, expressed	#N/A	#N/A	-	-	10.2.1	cell wall.cellulose synthesis.cellulose synthase
Sobic.002G334400	12.4076	6.3323	66.7189	#N/A	Anther specific	Group6	AT1G02730.1	cellulose synthase-like D5	LOC_Os07g36750	CSLF3 - cellulose synthase-like family F; beta1,3;1,4 glucan synthase, expressed	#N/A	#N/A	-	-	10.2.1	cell wall.cellulose synthesis.cellulose synthase
Sobic.002G334500	0.1681	0.1976	3.2753	#N/A	-	Group6	AT5G16910.1	cellulose-synthase like D2	LOC_Os07g36750	CSLF3 - cellulose synthase-like family F; beta1,3;1,4 glucan synthase, expressed	#N/A	#N/A	-	-	10.2.1	cell wall.cellulose synthesis.cellulose synthase
Sobic.002G335900	20.6828	22.0382	1.1596	#N/A	Anther specific	Group2	AT4G03270	Cyclin D6;1	LOC_Os07g37010	cyclin, putative, expressed	#N/A	#N/A	-	-	31.3	cell.cycle
Sobic.002G336400	0.1994	0.1508	0.7237	#N/A	-	Group6	AT1G51370.1	F-box/RNI-like/FBD-like domains-containing protein	LOC_Os07g13900	OsFBLD4 - F-box, LRR and FBD domain containing protein, expressed	#N/A	#N/A	-	-	29.5.11.4.3.2	protein.degradation.ubiquitin.E3.SCF.FBOX
Sobic.002G337001	9.6405	21.2594	63.9523	#N/A	-	Group5	0	0	0	0	#N/A	#N/A	-	-	-	-
Sobic.002G338200	37.3751	33.9957	15.0837	#N/A	-	Group2	AT4G21450	PapD-like superfamily protein	LOC_Os07g37270	MSP domain containing protein, putative, expressed	#N/A	#N/A	-	-	31.4	cell.vesicle transport
Sobic.002G338300	5.227	16.0489	82.6339	#N/A	-	Group5	AT4G28240.1	Wound-responsive family protein	LOC_Os07g37290	expressed protein	#N/A	#N/A	-	-	35.2	not assigned.unknown
Sobic.002G338400	0.2556	0.6165	5.3981	#N/A	-	Group5	AT4G27350.1	Protein of unknown function (DUF1223)	LOC_Os07g37310	uncharacterized secreted protein, putative, expressed	#N/A	#N/A	-	-	35.2	not assigned.unknown
Sobic.002G338500	6.3125	76.6906	91.0153	#N/A	-	Group7	AT1G11260.1	sugar transporter 1	LOC_Os07g37320	transporter family protein, putative, expressed	#N/A	#N/A	RNA in situ hybridization analysis indicated that OsMST6 is predominantly expressed in the vascular parenchyma of the chalazal vein, cross-cells, nucellar tissue and endosperm of young seeds, in mesophyll cells of source leaf blades, and in pollens and the connective vein of anthers In this study, a new monosaccharide transporter gene OsMST6 was identified from rice (Oryza sativa L The predicted …	-	34.2	transport.sugars
Sobic.002G338700	3.2475	4.8868	11.5219	#N/A	-	Group5	AT1G61350.1	ARM repeat superfamily protein	LOC_Os07g37350	armadillo/beta-catenin repeat family protein, putative, expressed	#N/A	#N/A	-	-	-	-
Sobic.002G338900	0.3413	0.5013	3.3609	#N/A	-	Group6	0	0	0	0	#N/A	#N/A	-	-	35.2	not assigned.unknown
Sobic.002G339100	8.8231	35.3075	5.94	#N/A	-	Group3	AT1G79360	organic cation/carnitine transporter 2	LOC_Os07g37510	organic cation transporter-related, putative, expressed	#N/A	#N/A	-	-	34.2	transport.sugars
Sobic.002G339200	8.1519	9.7775	2.2626	#N/A	-	Group2	AT5G54270	light-harvesting chlorophyll B-binding protein 3	LOC_Os07g37550	chlorophyll A-B binding protein, putative, expressed	#N/A	#N/A	-	-	-	-
Sobic.002G339800	30.7319	37.2151	13.5723	#N/A	-	Group2	AT4G32010	HSI2-like 1	LOC_Os07g37610	B3 DNA binding domain containing protein, putative, expressed	#N/A	#N/A	In addition, expression of GD1 was induced under sugar treatment, and the contents of starch and soluble sugar are altered in the gd1 mutant In addition to the severe germination defect, the gd1 mutant also shows a dwarf phenotype and abnormal flower development These data indicate that GD1 participates directly or indirectly in regulating GA and carbohydrate homeostasis, and further regulates ri…	B3	27.3.1	RNA.regulation of transcription.ABI3/VP1-related B3-domain-containing transcription factor family
Sobic.002G340200	1.6132	1.6183	0.1915	#N/A	-	Group2	0	0	LOC_Os07g37680	expressed protein	#N/A	#N/A	-	-	35.2	not assigned.unknown
Sobic.002G340350	1.9641	2.2393	0.3058	#N/A	Anther specific	Group2	AT1G52855	0	LOC_Os07g37700	expressed protein	#N/A	#N/A	-	-	-	-
Sobic.002G340600	1.2865	1.5937	11.1497	#N/A	-	Group6	AT1G07180.1	alternative NAD(P)H dehydrogenase 1	LOC_Os07g37730	NADH-ubiquinone oxidoreductase, mitochondrial precursor, putative, expressed	#N/A	#N/A	-	-	9.2.1.4	mitochondrial electron transport / ATP synthesis.NADH-DH.type II.internal matrix
Sobic.002G341700	20.987	71.4453	8.3442	#N/A	-	Group3	AT2G20870	cell wall protein precursor, putative	LOC_Os07g37850	expressed protein	#N/A	#N/A	-	-	34.2	transport.sugars
Sobic.002G343000	24.68	21.2122	6.3597	#N/A	-	Group2	AT1G10180	0	LOC_Os07g38060	expressed protein	#N/A	#N/A	-	-	35.2	not assigned.unknown
Sobic.002G343500	49.3668	40.9454	14.432	#N/A	-	Group2	AT5G12480	calmodulin-domain protein kinase 7	LOC_Os07g38120	CAMK_CAMK_like.34 - CAMK includes calcium/calmodulin depedent protein kinases, expressed	#N/A	#N/A	-	-	29.4	protein.postranslational modification
Sobic.002G344400	0	11.3385	0.5472	#N/A	Anther specific	Group3	AT3G19430	late embryogenesis abundant protein-related / LEA protein-related	LOC_Os01g73700	RCLEA2 - Root cap and Late embryogenesis related family protein precursor, putative, expressed	#N/A	#N/A	-	-	33.2	development.late embryogenesis abundant
Sobic.002G345800	26.1181	30.2398	8.255	#N/A	-	Group2	AT5G26330	Cupredoxin superfamily protein	LOC_Os07g38290	plastocyanin-like domain containing protein, putative, expressed	#N/A	#N/A	-	-	26.19	misc.plastocyanin-like
Sobic.002G346400	2.9762	2.8256	44.9351	#N/A	-	Group6	AT4G14950.1	SNARE associated Golgi protein family	LOC_Os07g38380	transmembrane protein 49, putative, expressed	#N/A	#N/A	-	-	35.2	not assigned.unknown
Sobic.002G346600	13.5016	14.1636	1.9383	#N/A	-	Group2	AT3G13050	Major facilitator superfamily protein	LOC_Os07g38400	transporter family protein, putative, expressed	#N/A	#N/A	-	-	-	-
Sobic.002G346700	0.1348	8.7695	0	#N/A	Anther specific	Group7	AT5G03610.1	GDSL-like Lipase/Acylhydrolase superfamily protein	LOC_Os04g55660	GDSL-like lipase/acylhydrolase, putative, expressed	#N/A	#N/A	-	-	26.28	misc.GDSL-motif lipase
Sobic.002G347900	5.4851	10.9759	2.8843	#N/A	-	Group3	AT1G17270	O-fucosyltransferase family protein	LOC_Os07g38490	GDP-fucose protein-O-fucosyltransferase 2, putative, expressed	#N/A	#N/A	-	-	35.2	not assigned.unknown
Sobic.002G348500	0.1687	0.0533	1.2824	#N/A	-	Group6	0	0	LOC_Os07g38570	expressed protein	#N/A	#N/A	-	-	35.2	not assigned.unknown
Sobic.002G348700	16.0948	18.7103	0.296	#N/A	-	Group2	AT3G13510	Protein of Unknown Function (DUF239)	LOC_Os07g38590	carboxyl-terminal peptidase, putative, expressed	#N/A	#N/A	-	-	35.2	not assigned.unknown
Sobic.002G348900	0.3801	4.821	9.961	#N/A	-	Group7	AT1G64940.1	cytochrome P450, family 87, subfamily A, polypeptide 6	LOC_Os10g37100	cytochrome P450, putative, expressed	#N/A	#N/A	-	-	26.10	misc.cytochrome P450
Sobic.002G349300	0	1.8305	8.8556	#N/A	-	Group6	0	0	0	0	#N/A	#N/A	-	-	35.2	not assigned.unknown
Sobic.002G350200	0	0	1.6758	#N/A	Anther specific	Group2	AT5G55856	Ubiquitin-like superfamily protein	LOC_Os07g38690	ubiquitin-like protein SMT3, putative, expressed	#N/A	#N/A	-	-	35.2	not assigned.unknown
Sobic.002G350901	0.4583	0.6732	6.8491	#N/A	-	Group6	AT3G53810.1	Concanavalin A-like lectin protein kinase family protein	LOC_Os07g38810	lectin receptor-type protein kinase, putative, expressed	#N/A	#N/A	-	-	26.16	misc.myrosinases-lectin-jacalin
Sobic.002G351100	18.269	14.508	1.8767	#N/A	-	Group2	AT5G20850	RAS associated with diabetes protein 51	LOC_Os11g40150	DNA repair protein Rad51, putative, expressed	#N/A	#N/A	cDNA corresponding to OsRad51 protein was isolated from cDNA library of rice flowers (Oryza sativa, Indica cultivar group) and cloned in to pET28a expression vector	-	28.2	DNA.repair
Sobic.002G351500	0.1017	0.0233	106.694	#N/A	Anther specific	Group6	0	0	LOC_Os01g13440	pollen allergen Cyn d 23, putative, expressed	#N/A	#N/A	-	-	35.2	not assigned.unknown
Sobic.002G352800	37.4415	30.41	9.2255	#N/A	-	Group2	AT2G44280	Major facilitator superfamily protein	LOC_Os07g39010	lactose permease-related, putative, expressed	#N/A	#N/A	-	-	35.2	not assigned.unknown
Sobic.002G353100	7.6872	9.1881	0.4344	#N/A	Anther specific	Group2	0	0	LOC_Os07g39100	expressed protein	#N/A	#N/A	-	-	35.2	not assigned.unknown
Sobic.002G353400	239.528	174.688	22.3163	#N/A	-	Group2	AT1G21070	Nucleotide-sugar transporter family protein	LOC_Os07g39280	transporter-related, putative, expressed	#N/A	#N/A	-	-	35.1	not assigned.no ontology
Sobic.002G353500	33.3787	29.1518	10.9548	OIP30	-	Group2	AT5G67630	P-loop containing nucleoside triphosphate hydrolases superfamily protein	LOC_Os06g08770	ruvB-like 2, putative, expressed	#N/A	#N/A	Using yeast two-hybrid screening, we isolated OsCPK25/26-interacting protein 30 (OIP30), which is also predominantly expressed in pollen OIP30 may be the potential downstream substrate for OsCPK25/26 in pollen OIP30, a RuvB-like DNA helicase 2, is a potential substrate for the pollen-predominant OsCPK25/26 in rice	-	28.1	DNA.synthesis/chromatin structure
Sobic.002G353800	6.3554	43.4958	11.3554	#N/A	-	Group3	AT4G36740	homeobox protein 40	LOC_Os07g39320	homeobox domain containing protein, expressed	#N/A	#N/A	-	HD-ZIP	27.3.22	RNA.regulation of transcription.HB,Homeobox transcription factor family
Sobic.002G353900	2.7686	5.55	11.8678	#N/A	-	Group5	AT3G18830.1	polyol/monosaccharide transporter 5	LOC_Os07g39350	transporter family protein, putative, expressed	#N/A	#N/A	-	-	34.2	transport.sugars
Sobic.002G354000	2.5316	5.4743	26.3432	#N/A	-	Group5	AT3G18830.1	polyol/monosaccharide transporter 5	LOC_Os07g39350	transporter family protein, putative, expressed	#N/A	#N/A	-	-	34.2	transport.sugars
Sobic.002G354100	0.1502	0.0792	0.7993	#N/A	-	Group6	AT3G18830.1	polyol/monosaccharide transporter 5	LOC_Os07g39350	transporter family protein, putative, expressed	#N/A	#N/A	-	-	34.2	transport.sugars
Sobic.002G354200	0.2924	0.1462	13.5233	#N/A	-	Group6	AT3G18830.1	polyol/monosaccharide transporter 5	LOC_Os07g39350	transporter family protein, putative, expressed	#N/A	#N/A	-	-	-	-
Sobic.002G355100	0.9173	1.6579	81.5883	#N/A	-	Group6	AT5G55560.1	Protein kinase superfamily protein	LOC_Os07g39520	STE_PAK_Ste20_Slob_Wnk.5 - STE kinases include homologs to sterile 7, sterile 11 and sterile 20 from yeast, expressed	#N/A	#N/A	-	-	29.4	protein.postranslational modification
Sobic.002G355200	0.0086	0.0483	1.6086	#N/A	-	Group5	AT5G48130.1	Phototropic-responsive NPH3 family protein	LOC_Os07g39530	BTBN16 - Bric-a-Brac, Tramtrack, Broad Complex BTB domain with non-phototropic hypocotyl 3 NPH3 domain, expressed	#N/A	#N/A	-	-	30.11	signalling.light
Sobic.002G355500	23.061	34.8467	62.2804	#N/A	-	Group5	AT5G55530.2	Calcium-dependent lipid-binding (CaLB domain) family protein	LOC_Os07g39620	C2 domain containing protein, putative, expressed	#N/A	#N/A	-	-	20.2.2	stress.abiotic.cold
Sobic.002G356800	32.6711	30.5791	6.1475	#N/A	-	Group2	AT3G26430	GDSL-like Lipase/Acylhydrolase superfamily protein	LOC_Os07g39750	GDSL-like lipase/acylhydrolase, putative, expressed	#N/A	#N/A	This result clearly suggests that the function of the rice AChE relate to positive regulation of gravitropic response in rice seedlings Overexpression of acetylcholinesterase gene in rice results in enhancement of shoot gravitropism Finally, by comparing AChE up-regulated plants with wild-type, we found that AChE overexpression causes an enhanced gravitropic response.	-	26.28	misc.GDSL-motif lipase
Sobic.002G357600	0.9691	0.79	5.8552	#N/A	-	Group6	AT5G50890.1	alpha/beta-Hydrolases superfamily protein	LOC_Os07g39810	lipase class 3 family protein, putative, expressed	#N/A	#N/A	-	-	35.2	not assigned.unknown
Sobic.002G359100	0.0439	0.0656	4.8357	#N/A	Anther specific	Group6	AT1G08760.1	Plant protein of unknown function (DUF936)	LOC_Os07g39930	expressed protein	#N/A	#N/A	-	-	35.2	not assigned.unknown
Sobic.002G359600	18.9901	15.435	5.8812	#N/A	-	Group2	0	0	LOC_Os07g39980	GA22009-PA, putative, expressed	#N/A	#N/A	-	-	35.2	not assigned.unknown
Sobic.002G359700	1.4727	2.8224	38.8592	#N/A	-	Group6	AT5G67420.1	LOB domain-containing protein 37	LOC_Os07g40000	DUF260 domain containing protein, putative, expressed	#N/A	#N/A	Overexpression of OsLBD37 and OsLBD38 separately causes delayed heading date and increased yield Both OsLBD37 and OsLBD38 are expressed in rhythmic pattern, and their proteins are localized in the nucleus Further analysis revealed that OsLBD37 and OsLBD38 delayed heading date by down-regulating the expression of the florigen genes Hd3a and RFT1 through key regulator of heading date Ehd1 OsLBD37 a…	LBD	27.3.37	RNA.regulation of transcription.AS2,Lateral Organ Boundaries Gene Family
Sobic.002G360000	7.374	4.3577	0.226	#N/A	-	Group2	AT5G67350	0	LOC_Os07g40040	expressed protein	#N/A	#N/A	-	-	35.2	not assigned.unknown
Sobic.002G360301	2.991	5.3246	1.2149	#N/A	-	Group3	0	0	0	0	#N/A	#N/A	-	-	-	-
Sobic.002G360500	2.6999	3.5449	0.9349	#N/A	-	Group2	AT3G19540	Protein of unknown function (DUF620)	LOC_Os07g40150	expressed protein	#N/A	#N/A	-	-	35.2	not assigned.unknown
Sobic.002G360600	62.4973	47.4655	11.7126	#N/A	-	Group2	0	0	LOC_Os07g40170	expressed protein	#N/A	#N/A	-	-	35.2	not assigned.unknown
Sobic.002G361500	4.3963	3.0727	512.776	#N/A	-	Group6	AT4G37390.1	Auxin-responsive GH3 family protein	LOC_Os07g40290	OsGH3.8 - Probable indole-3-acetic acid-amido synthetase, expressed	#N/A	#N/A	OsMGH3/OsGH3-8 is expressed abundantly in rice florets and is regulated by two related and redundant transcription factors, OsMADS1 and OsMADS6, but its contribution to flower development is not known Here we use GH3-8 from Oryza sativa (rice; OsGH3-8), which functions as an indole-acetic acid (IAA)-amido synthetase, for detailed mechanistic studies The overexpression of OsMGH3 during the vegetat…	-	17.2.3	hormone metabolism.auxin.induced-regulated-responsive-activated
Sobic.002G362000	120.991	97.7303	13.9429	#N/A	-	Group2	AT5G01430	Got1/Sft2-like vescicle transport protein family	LOC_Os03g11100	vesicle transport protein GOT1B, putative, expressed	#N/A	#N/A	-	-	31.4	cell.vesicle transport
Sobic.002G362200	11.8937	8.9221	4.2351	#N/A	-	Group2	AT3G18524	MUTS homolog 2	LOC_Os05g19270	MSH-like DNA mismatch repair protein, putative, expressed	#N/A	#N/A	-	-	28.2	DNA.repair
Sobic.002G363200	188.604	260.084	7.8178	#N/A	-	Group2	AT5G39410	Saccharopine dehydrogenase	LOC_Os07g40620	saccharopine dehydrogenase, putative, expressed	#N/A	#N/A	-	-	-	-
Sobic.002G364700	5.4293	7.7887	14.2339	#N/A	-	Group5	AT1G02030.1	C2H2-like zinc finger protein	LOC_Os07g40780	ZOS7-11 - C2H2 zinc finger protein, expressed	#N/A	#N/A	-	C2H2	27.3.11	RNA.regulation of transcription.C2H2 zinc finger family
Sobic.002G365550	0.0978	0.3252	62.1893	#N/A	-	Group6	AT5G09530.1	hydroxyproline-rich glycoprotein family protein	LOC_Os07g40860	retrotransposon protein, putative, unclassified, expressed	#N/A	#N/A	-	-	35.2	not assigned.unknown
Sobic.002G365600	0	0.0164	1.1081	#N/A	-	Group4	AT5G09530	hydroxyproline-rich glycoprotein family protein	LOC_Os07g40860	retrotransposon protein, putative, unclassified, expressed	#N/A	#N/A	-	-	-	-
Sobic.002G365900	18.5008	14.3438	5.6784	#N/A	-	Group2	AT5G15550	Transducin/WD40 repeat-like superfamily protein	LOC_Os07g40930	WD repeat-containing protein 12, putative, expressed	#N/A	#N/A	-	-	35.1	not assigned.no ontology
Sobic.002G366000	25.9852	24.0005	6.5594	#N/A	-	Group2	AT1G18650	plasmodesmata callose-binding protein 3	LOC_Os07g40940	X8 domain containing protein, expressed	#N/A	#N/A	-	-	26.4	misc.beta 1,3 glucan hydrolases
Sobic.002G366400	40.2611	38.9132	14.978	#N/A	-	Group2	AT5G61060	histone deacetylase 5	LOC_Os07g41090	histone deacetylase, putative, expressed	#N/A	#N/A	-	-	27.3.55	RNA.regulation of transcription.HDA
Sobic.002G366500	0.064	0.1018	2.2068	#N/A	-	Group6	AT2G15480.1	UDP-glucosyl transferase 73B5	LOC_Os01g45140	anthocyanin 3-O-beta-glucosyltransferase, putative, expressed	#N/A	#N/A	-	-	26.2	misc.UDP glucosyl and glucoronyl transferases
Sobic.002G366600	1.1151	1.9227	14.0626	#N/A	-	Group6	0	0	LOC_Os02g46830	expressed protein	#N/A	#N/A	-	-	35.2	not assigned.unknown
Sobic.002G366900	11.688	11.5315	2.7454	#N/A	-	Group2	AT3G02130	receptor-like protein kinase 2	LOC_Os07g41140	receptor-like protein kinase precursor, putative, expressed	#N/A	#N/A	RESULTS: The OsRPK1 gene, which encodes a Ca(2+)-independent Ser/Thr kinase, was predominantly expressed in root tips, leaf blades, and undifferentiated suspension cells, and was markedly induced by treatment with auxin or ABA OsRPK1 over-expression also inhibited the expression of most auxin efflux carrier OsPIN genes, which was accompanied by changes in PAT and endogenous free IAA distribution …	-	29.4.1.57	protein.postranslational modification.kinase.receptor like cytoplasmatic kinase VII
Sobic.002G367200	40.3573	31.8902	16.7457	#N/A	-	Group2	AT3G25150	Nuclear transport factor 2 (NTF2) family protein with RNA binding (RRM-RBD-RNP motifs) domain	LOC_Os07g41180	RNA-binding protein-like, putative, expressed	#N/A	#N/A	-	-	-	-
Sobic.002G367400	0.9613	1.2213	5.7678	#N/A	-	Group6	AT3G29770.1	methyl esterase 11	LOC_Os07g41230	esterase, putative, expressed	#N/A	#N/A	-	-	26.8	misc.nitrilases, *nitrile lyases, berberine bridge enzymes, reticuline oxidases, troponine reductases
Sobic.002G367700	6.5725	6.5987	78.2513	#N/A	-	Group6	AT2G02040.1	peptide transporter 2	LOC_Os07g41250	peptide transporter PTR2, putative, expressed	#N/A	#N/A	-	-	34.13	transport.peptides and oligopeptides
Sobic.002G367900	2.4566	2.0447	9.0455	#N/A	-	Group6	AT3G59080.1	Eukaryotic aspartyl protease family protein	LOC_Os02g21040	aspartic proteinase nepenthesin precursor, putative, expressed	#N/A	#N/A	-	-	27.3.99	RNA.regulation of transcription.unclassified
Sobic.002G368100	2.2876	0.8722	26.3626	#N/A	-	Group6	AT3G02210.1	COBRA-like protein 1 precursor	LOC_Os07g41310	COBRA, putative, expressed	#N/A	#N/A	-	-	10.2.2	cell wall.cellulose synthesis.COBRA
Sobic.002G368400	38.3213	43.6856	97.1291	#N/A	-	Group6	AT2G37410.2	translocase inner membrane subunit 17-2	LOC_Os07g41330	mitochondrial import inner membrane translocase subunit Tim17, putative, expressed	#N/A	#N/A	-	-	29.3.2	protein.targeting.mitochondria
Sobic.002G368600	69.1611	61.4909	10.3212	UAM3	-	Group2	AT3G02230	reversibly glycosylated polypeptide 1	LOC_Os07g41360	alpha-1,4-glucan-protein synthase, putative, expressed	#N/A	#N/A	UDP-Arabinopyranose Mutase 3 is Required for Pollen Wall Morphogenesis in Rice (Oryza sativa) Our results suggest that the function of OsUAM3 is important for synthesis of arabinan side chains of rhamnogalacturonan-I and is required for reproductive developmental processes, especially the formation of the cell wall in pollen.	-	10.5.5	cell wall.cell wall proteins.RGP
Sobic.002G372200	1.5752	19.3724	3.1602	#N/A	-	Group3	AT5G21950	alpha/beta-Hydrolases superfamily protein	LOC_Os07g42140	hydrolase protein, putative, expressed	#N/A	#N/A	-	-	35.1	not assigned.no ontology
Sobic.002G374600	91.5041	98.6947	7.6739	#N/A	-	Group2	AT1G74960	fatty acid biosynthesis 1	LOC_Os07g42420	3-oxoacyl-synthase, putative, expressed	#N/A	#N/A	-	-	11.1.3	lipid metabolism.FA synthesis and FA elongation.ketoacyl ACP synthase
Sobic.002G374650	7.6928	8.7703	2.6607	#N/A	-	Group2	AT3G14130	Aldolase-type TIM barrel family protein	LOC_Os07g42440	hydroxyacid oxidase 1, putative, expressed	#N/A	#N/A	GLO1 and GLO4 are predominately expressed in rice leaves, while GLO3 and GLO5 are mainly expressed in the root	-	1.2.2	PS.photorespiration.glycolate oxydase
Sobic.002G375900	20.4632	15.9819	0.2833	#N/A	-	Group2	AT5G55480	SHV3-like 1	LOC_Os08g39350	glycerophosphoryl diester phosphodiesterase family protein, putative, expressed	#N/A	#N/A	-	-	11.9.3.3	lipid metabolism.lipid degradation.lysophospholipases.glycerophosphodiester phosphodiesterase
Sobic.002G376000	0.0273	0.0918	2.8864	#N/A	-	Group5	AT1G72310.1	RING/U-box superfamily protein	LOC_Os07g42610	RING finger protein, putative, expressed	#N/A	#N/A	-	-	29.5.11.4.2	protein.degradation.ubiquitin.E3.RING
Sobic.002G376200	12.289	10.8585	3.0341	#N/A	-	Group2	AT4G30000	Dihydropterin pyrophosphokinase / Dihydropteroate synthase	LOC_Os07g42632	folic acid synthesis protein, putative, expressed	#N/A	#N/A	-	-	25.3	C1-metabolism.dihydropteridine diphosphokinase
Sobic.002G376600	2.1566	1.9808	38.5949	#N/A	-	Group6	AT2G26570.1	Plant protein of unknown function (DUF827)	LOC_Os07g42700	paramyosin, putative, expressed	#N/A	#N/A	-	-	35.2	not assigned.unknown
Sobic.002G377100	0.1485	0.1923	1.4052	#N/A	-	Group6	AT2G15760.1	Protein of unknown function (DUF1645)	LOC_Os07g42740	DUF1645 domain containing protein, putative, expressed	#N/A	#N/A	-	-	35.2	not assigned.unknown
Sobic.002G380300	2.0724	1.3444	62.2015	#N/A	-	Group6	AT2G44610.1	Ras-related small GTP-binding family protein	LOC_Os07g31370	ras-related protein, putative, expressed	#N/A	#N/A	-	-	30.5	signalling.G-proteins
Sobic.002G380700	78.896	67.7669	32.4383	#N/A	-	Group2	AT1G35780	0	LOC_Os07g43070	expressed protein	#N/A	#N/A	-	-	35.2	not assigned.unknown
Sobic.002G380750	0.2183	0.2468	2.3108	#N/A	Anther specific	Group6	0	0	LOC_Os07g47320	expressed protein	#N/A	#N/A	-	-	-	-
Sobic.002G381500	0.439	0.1805	7.9349	#N/A	Anther specific	Group6	AT5G10100.1	Haloacid dehalogenase-like hydrolase (HAD) superfamily protein	LOC_Os07g43160	uncharacterized glycosyl hydrolase Rv2006/MT2062, putative, expressed	#N/A	#N/A	-	-	3.2.2	minor CHO metabolism.trehalose.TPP
Sobic.002G381600	0.0121	0.0173	0.5162	#N/A	-	Group6	AT1G35910.1	Haloacid dehalogenase-like hydrolase (HAD) superfamily protein	LOC_Os07g43160	uncharacterized glycosyl hydrolase Rv2006/MT2062, putative, expressed	#N/A	#N/A	-	-	3.2.2	minor CHO metabolism.trehalose.TPP
Sobic.002G382100	0.3077	0.1556	21.7261	#N/A	-	Group6	AT5G64080.2	Bifunctional inhibitor/lipid-transfer protein/seed storage 2S albumin superfamily protein	LOC_Os07g43290	LTPL56 - Protease inhibitor/seed storage/LTP family protein precursor, expressed	#N/A	#N/A	-	-	29.3.4.99	protein.targeting.secretory pathway.unspecified
Sobic.002G383100	15.7162	18.3808	5.5979	#N/A	-	Group2	AT5G10020	Leucine-rich receptor-like protein kinase family protein	LOC_Os07g43350	expressed protein	#N/A	#N/A	-	-	-	-
Sobic.002G384000	0.0258	0.1209	4.7476	#N/A	-	Group5	AT2G35290.1	0	LOC_Os07g43450	expressed protein	#N/A	#N/A	-	-	35.2	not assigned.unknown
Sobic.002G384400	17.7629	25.1104	124.105	#N/A	-	Group6	AT5G54770.1	thiazole biosynthetic enzyme, chloroplast (ARA6) (THI1) (THI4)	LOC_Os07g34570	FAD dependent oxidoreductase domain containing protein, expressed	#N/A	#N/A	Exogenous application of thiamine could complement the compromised defense of the OsDR8-silenced plants The expression level of several defense-responsive genes including the earlier functional genes of defense transduction pathway, OsPOX and OsPAL, and the downstream genes of the pathway, OsPR1a, OsPR1b, OsPR4, OsPR5 and OsPR10, was also decreased in the OsDR8-silenced plants These results sugge…	-	18.2	Co-factor and vitamine metabolism.thiamine
Sobic.002G384700	93.0169	57.9169	35.8018	#N/A	-	Group1	AT5G39850.1	Ribosomal protein S4	LOC_Os03g05980	40S ribosomal protein S9-2, putative, expressed	#N/A	#N/A	-	-	-	-
Sobic.002G385000	0.4589	1.6069	0	#N/A	Anther specific	Group7	0	0	LOC_Os07g43480	expressed protein	#N/A	#N/A	-	-	-	-
Sobic.002G385300	34.1743	17.9263	45.7061	#N/A	-	Group4	AT3G47640	basic helix-loop-helix (bHLH) DNA-binding superfamily protein	LOC_Os07g43530	helix-loop-helix DNA-binding domain containing protein, expressed	#N/A	#N/A	The transcription of the OsbHLH1 gene was specifically induced in roots of rice seedlings by cold but not by NaCl, PEG and ABA treatments A rice transcription factor OsbHLH1 is involved in cold stress response These results indicate that the OsbHLH1 may function as a transcription factor in a cold signal-transduction pathway OsJAZ9 interacts with several bHLH transcription factors including OsbHL…	bHLH	27.3.6	RNA.regulation of transcription.bHLH,Basic Helix-Loop-Helix family
Sobic.002G385400	6.4281	3.3789	1.246	#N/A	-	Group1	AT1G26840.1	origin recognition complex protein 6	LOC_Os07g43540	ORC6 - Putative origin recognition complex subunit 6, expressed	#N/A	#N/A	-	-	28.1	DNA.synthesis/chromatin structure
Sobic.002G385500	0.0282	1.0321	19.7005	#N/A	-	Group5	AT1G26820.1	ribonuclease 3	LOC_Os07g43670	ribonuclease T2 family domain containing protein, expressed	#N/A	#N/A	-	-	27.1.19	RNA.processing.ribonucleases
Sobic.002G386000	3.6482	1.7198	0.5112	#N/A	-	Group1	AT3G19950.1	RING/U-box superfamily protein	LOC_Os07g43740	zinc finger, C3HC4 type domain containing protein, expressed	#N/A	#N/A	-	-	29.5.11.4.2	protein.degradation.ubiquitin.E3.RING
Sobic.002G387450	0.8371	5.6223	116.479	#N/A	-	Group5	0	0	0	0	#N/A	#N/A	-	-	-	-
Sobic.002G388400	2.7009	5.7565	65.8901	#N/A	-	Group6	AT3G62040.1	Haloacid dehalogenase-like hydrolase (HAD) superfamily protein	LOC_Os07g44060	haloacid dehalogenase-like hydrolase family protein, putative, expressed	#N/A	#N/A	-	-	35.1	not assigned.no ontology
Sobic.002G388700	0.0602	0.1371	0.7162	#N/A	-	Group5	AT5G26660.1	myb domain protein 86	LOC_Os07g44090	myb-related protein Hv33, putative, expressed	#N/A	#N/A	-	MYB	27.3.25	RNA.regulation of transcription.MYB domain transcription factor family
[truncated: 3,692 more rows]

## Sheet: Table S3b
Supplementary Table 3b. List of differentially expressed genes involved in phytohormone metabolism
[truncated: 76 more rows]

## Sheet: Table S4
Supplementary Table S4. Results of pathway enrichment analysis showing the number of genes mapped to each of the pathway sub-category for the 7 groups of DEGs. The shaded cells show the significant categories. The first bracket corresponds to the p value of significance based on the hypergeometric test, and the second bracket represents fold enrichment. The asterisks are used to highlight the p v…
[truncated: 214 more rows]

[truncated: 4 more sheets: Table S5, Table S6, Table S7, Table S8]
